# Supplementary material for: In situ strategy for biomedical target localization via nanogold nucleation and secondary growth
Source: Commun Biol. 2021 Jun 10;4:710. doi: 10.1038/s42003-021-02246-3 (PMC8192519; doi:10.1038/s42003-021-02246-3)
Supplement: Supplementary file 3 — Supplementary Data 1 [file 42003_2021_2246_MOESM3_ESM.xlsx]

## Sheet: Results
	00 hr		06 hr		12 hr			pH 2.8 00 hr		pH 2.8 12 hr			pH 5 00 hr		pH 5 12 hr			pH 7 00 hr		pH 7 12 hr			2% BSA 00 hr		2% BSA 06 hr		2% BSA 12 hr			PBS 00 hr		PBS 06 hr
	Particle No.	Feret	Particle No.	Feret	Particle No.	Feret		Particle No.	Feret	Particle No.	Feret		Particle No.	Feret	Particle No.	Feret		Particle No.	Feret	Particle No.	Feret		Particle No.	Feret	Particle No.	Feret	Particle No.	Feret		Particle No.	Feret	Particle No.	Feret
	1	2.942	1	37.12	1	56.794		1	6.93	1	55.64		1	2.39	1	49.35		1	1.92	1	33.96		1	7.373	1	12.987	1	23.981		1	3.758	1	75.879
	2	1.807	2	32.601	2	41.466		2	5.52	2	31.24		2	1.99	2	10.01		2	2.89	2	29.1		2	4.247	2	8.495	2	13.358		2	5.063	2	30.514
	3	3.614	3	26.858	3	44.955		3	2.59	3	3.55		3	6.05	3	24.77		3	2.03	3	23.77		3	2.914	3	8.195	3	12.971		3	3.626	3	27.377
	4	4.361	4	47.83	4	50.96		4	3.54	4	60.88		4	5.83	4	11.13		4	3.3	4	27.5		4	8.02	4	10.648	4	18.911		4	5.619	4	25.645
	5	7.346	5	36.86	5	12.592		5	6.92	5	64.64		5	5.95	5	19.89		5	2.59	5	33.29		5	3.344	5	12.397	5	15.903		5	3.98	5	33.235
	6	2.814	6	33.761	6	35.871		6	4.63	6	76.86		6	5.28	6	18.89		6	2.16	6	20.8		6	3.886	6	19.462	6	9.271		6	2.983	6	35.949
	7	3.258	7	26.774	7	49.368		7	5.65	7	38.32		7	4.73	7	17.81		7	3.04	7	31.53		7	5.391	7	14.661	7	11.658		7	2.548	7	26.196
	8	5.268	8	49.414	8	37.803		8	3.97	8	42.16		8	4.66	8	19.15		8	1.83	8	21.29		8	5.613	8	13.622	8	8.764		8	10.073	8	66.781
	9	1.666	9	37.581	9	34.234		9	1.93	9	34.23		9	6.04	9	12.69		9	2.14	9	11.37		9	4.998	9	11.332	9	16.448		9	3.833	9	41.527
	10	6.694	10	42.918	10	36.652		10	6.24	10	37.16		10	2.51	10	21.3		10	3.16	10	20.09		10	2.458	10	9.549	10	16.721		10	11.029	10	67.01
	11	5.548	11	54.041	11	34.144		11	13.7	11	37.45		11	5.41	11	16.58		11	2.81	11	30.65		11	1.829	11	14.073	11	20.7		11	12.074	11	89.466
	12	4.891	12	41.92	12	41.601		12	3.42	12	33.9		12	1.75	12	28.55		12	2.37	12	29.23		12	3.194	12	8.79	12	19.6		12	3.57	12	49.249
	13	8.33	13	24.084	13	38.333		13	2.89	13	40.12		13	5.49	13	27.16		13	4.21	13	38.9		13	2.356	13	13.23	13	19.456		13	2.054	13	44.291
	14	4.882	14	40.744	14	49.554		14	10.36	14	50.69		14	5.57	14	19.15		14	4.73	14	23.2		14	4.712	14	10.065	14	14.414		14	2.225	14	88.02
	15	2.02	15	46.154	15	48.022		15	7.21	15	32.11		15	6.37	15	19.78		15	2.17	15	36.11		15	3.614	15	9.342	15	26.915		15	2.695	15	57.223
	16	5.966	16	39.532	16	49.554		16	9	16	50.37		16	6.75	16	22.24		16	2.67	16	9.18		16	5.421	16	6.578	16	9.342		16	1.917	16	9.949
	17	4.463	17	33.201	17	72.738		17	6.1	17	42.49		17	4.4	17	20.59		17	2.71	17	9.86		17	4.361	17	17.543	17	13.236		17	7.457	17	49
	18	11.935	18	70.692	18	59.195		18	2.86	18	53.38		18	4.94	18	23.69		18	3.6	18	14.86		18	7.902	18	11.966	18	23.317		18	4.349	18	92.585
	19	3.534	19	41.465	19	36.147		19	5.93	19	49.26		19	3.1	19	19.45		19	5.41	19	21.97		19	6.528	19	15.314	19	17.052		19	5.89	19	50.127
	20	9.232	20	3.02	20	54.679		20	4.7	20	24.98		20	1.69	20	20.22		20	3.59	20	12.68		20	3.44	20	10.331	20	6.743		20	3.194	20	78.454
	21	8.345	21	21.647	21	42.976		21	5.76	21	39.17		21	1.52	21	14.83		21	2.27	21	11.13		21	3.725	21	9.793	21	15.248		21	23.426	21	94.007
	22	8.82	22	30.037	22	52.496		22	8.64	22	62.4		22	3.18	22	24.78		22	2.07	22	22.45		22	10.977	22	13.911	22	19.811		22	2.627	22	56.007
	23	5.613	23	41.263	23	15.86		23	3.18	23	44.91		23	3.34	23	21.28		23	1.92	23	17.38		23	2.231	23	11.429	23	15.248		23	4.274	23	24.877
	24	6.688	24	31.742	24	70.004		24	4.13	24	45.66		24	4.3	24	19.9		24	2.59	24	26.53		24	1.539	24	10.668	24	17.783		24	7.959	24	17.438
	25	3.258	25	29.077	25	43.595		25	9.98	25	32.79		25	4.93	25	19.95		25	2.23	25	7.28		25	2.871	25	12.779	25	15.143		25	3.082	25	54.721
	26	2.176	26	22.975	26	38.631		26	4.1	26	45.31		26	5.82	26	19.38		26	3.27	26	24.42		26	6.344	26	12.166	26	13.833		26	5.073	26	41.857
	27	2.634	27	39.016	27	45.142		27	5.44	27	63.52		27	3.02	27	19.56		27	3.14	27	25.05		27	5.714	27	12.656	27	8.871		27	3.875	27	59.458
	28	5.421	28	44.008	28	31.984		28	3.04	28	54.98		28	3.1	28	17.65		28	3.41	28	11.23		28	4.091	28	12.758	28	13.583		28	4.505	28	41.12
	29	1.829	29	34.897	29	53.227		29	8.99	29	59.14		29	4.69	29	20.59		29	2.03	29	14.71		29	2.458	29	9.934	29	9.232		29	4.932	29	49.923
	30	5.175	30	21.775	30	38.099		30	3.57	30	37.45		30	4.95	30	24.36		30	3.99	30	26.34		30	3.488	30	7.499	30	20.245		30	2.441	30	44.75
	31	3.886	31	28.612	31	86.313		31	7.98	31	31.24		31	2.66	31	29.9		31	1.99	31	13.32		31	8.33	31	12.688	31	13.55		31	7.776	31	129.317
	32	3.037	32	56.246	32	49.508		32	6.46	32	39.23		32	5.25	32	22.08		32	2.17	32	28.43		32	2.176	32	6.791	32	16.77		32	20.94	32	31.012
	33	5.714	33	35.394	33	32.49		33	3.5	33	35.81		33	5.66	33	17.06		33	3.43	33	6.27		33	2.06	33	14.185	33	9.549		33	4.361	33	33.957
	34	7.373	34	31.526	34	62.873		34	3.78	34	54.79		34	5.05	34	27.72		34	3.52	34	19.84		34	6.596	34	8.576	34	14.569		34	4.121	34	40.908
	35	6.115	35	38.526	35	43.991		35	4.85	35	43.14		35	3.2	35	24.21		35	2.27	35	23.71		35	4.16	35	18.527	35	12.017		35	13.592	35	31.856
	36	5.89	36	34.43	36	55.167		36	4.74	36	50.31		36	7.78	36	18.41		36	6.19	36	8.09		36	6.446	36	11.908	36	24.513		36	2.349	36	28.276
	37	7.5	37	49.949	37	55.888		37	6.47	37	17.31		37	4.16	37	46.93		37	1.68	37	27.06		37	3.725	37	8.596	37	11.891		37	4.45	37	46.185
	38	2.458	38	44.846	38	55.641		38	1.83	38	36.33		38	1.81	38	17.25		38	1.99	38	21.62		38	7.608	38	15.697	38	22.434		38	3.833	38	54.258
	39	6.007	39	22.338	39	42.994		39	7.25	39	85.4		39	5.78	39	16.22		39	2.64	39	12.45		39	4.712	39	14.792	39	14.142		39	7.698	39	33.472
	40	5.778	40	49.085	40	47.121		40	6.48	40	32.3		40	3.28	40	29.36		40	5.08	40	26.75		40	9.08	40	7.688	40	16.132		40	9.205	40	65.063
	41	5.087	41	23.477	41	44.043		41	7.52	41	35.78		41	2.56	41	18.85		41	7.1	41	18.23		41	8.403	41	8.127	41	11.853		41	3.875	41	32.341
	42	2.814	42	38.579	42	34.619		42	2.17	42	137.31		42	4.29	42	20.54		42	2.42	42	15.99		42	7.451	42	15.923	42	18.995		42	2.054	42	42.815
	43	3.98	43	32.601	43	36.034		43	5.33	43	41.35		43	2.81	43	25.02		43	3.71	43	13.83		43	1.666	43	10.4	43	12.474		43	2.231	43	77.516
	44	11.128	44	35.537	44	28.589		44	3.66	44	31.76		44	6.12	44	21.35		44	3.66	44	39.02		44	5.368	44	13.574	44	13.915		44	7.667	44	118.528
	45	6.266	45	19.23	45	32.143		45	7.86	45	59.02		45	3.41	45	21.11		45	4.53	45	37.83		45	7.902	45	14.901	45	13.693		45	2.054	45	60.428
	46	9.773	46	32.933	46	51.035		46	8.32	46	62.83		46	5.19	46	10.97		46	3.71	46	31.94		46	1.829	46	6.199	46	8.972		46	7.666	46	36.819
	47	8.944	47	40.918	47	40.814		47	5.66	47	41.32		47	2.56	47	22.05		47	3.2	47	27.36		47	5.785	47	10.832	47	4.286		47	3.488	47	45.401
	48	8.081	48	41.231	48	85.693		48	12.56	48	41.04		48	5.47	48	21.55		48	2.38	48	36.45		48	1.807	48	12.835	48	16.821		48	2.828	48	65.718
	49	6.958	49	23.926	49	52.455		49	2.6	49	107.99		49	5.9	49	18.76		49	2.89	49	23.28		49	5.368	49	5.055	49	13.55		49	4.349	49	50.275
	50	8.122	50	28.691	50	36.728		50	4.5	50	60.28		50	3.6	50	19.94		50	2.42	50	2.3		50	4.121	50	8.595	50	15.186		50	4.079	50	60.983
	51	9.271	51	39.705	51	96.057		51	6.31	51	59.72		51	3.9	51	26.39		51	4.83	51	19.22		51	7.143	51	11.556	51	12.457		51	4.918	51	74.997
	52	2.556	52	35.743	52	56.279		52	6.12	52	13.64		52	4.16	52	17.59		52	2.47	52	7.54		52	4.472	52	8.495	52	16.995		52	4.286	52	6.389
	53	5.421	53	27.84	53	54.483		53	3.02	53	38.62		53	4.85	53	22.45		53	4.18	53	35.59		53	2.695	53	11.532	53	12.652		53	7.823	53	55.278
	54	8.081	54	7.328	54	45.915		54	3.78	54	48.65		54	5.72	54	22.35		54	3.45	54	23.07		54	3.344	54	21.975	54	13.059		54	4.505	54	45.401
	55	7.804	55	48.367	55	39.699		55	5.25	55	25.07		55	3.97	55	24		55	5.61	55	27.74		55	5.518	55	9.399	55	15.378		55	16.361	55	71.785
	56	6.67	56	26.344	56	51.581		56	2.37	56	61		56	7.21	56	24.99		56	1.83	56	38.49		56	6.522	56	12.792	56	13.871		56	3.082	56	73.748
	57	7.028	57	27.84	57	35.463		57	6.1	57	30.32		57	4.41	57	9		57	2.77	57	22.54		57	7.057	57	8.708	57	11.303		57	2.556	57	71.332
	58	1.917	58	28.727	58	43.012		58	6.26	58	41.29		58	3.75	58	27.37		58	3.57	58	30.75		58	2.711	58	14.105	58	15.272		58	6.958	58	79.491
	59	6.154	59	40.918	59	43.519		59	4.3	59	43.42		59	5.72	59	15.43		59	3.02	59	7.14		59	6.916	59	15.39	59	16.586		59	4.274	59	55.476
	60	6.528	60	29.664	60	62.76		60	3.88	60	48.34		60	4.09	60	21.04		60	4.53	60	11.04		60	4.789	60	18.036	60	15.376		60	4.868	60	71.361
	61	7.478	61	44.817	61	29.312		61	7.69	61	48.04		61	2.81	61	20.69		61	2.07	61	16.22		61	9.549	61	6.528	61	7.284		61	5.151	61	50.168
	62	8.48	62	27.464	62	32.277		62	6.43	62	66.49		62	2.62	62	14.83		62	3.8	62	19.66		62	5.613	62	10.537	62	14.958		62	3.833	62	46.566
	63	4.361	63	49.074	63	65.391		63	8.47	63	27.7		63	3.66	63	18.77		63	4.37	63	7.94		63	6.344	63	12.958	63	15.758		63	2.703	63	46.648
	64	7.429	64	48.367	64	28.829		64	6.08	64	47.33		64	5.41	64	19.18		64	2.64	64	13.55		64	5.391	64	4.769	64	20.7		64	7.586	64	31.012
	65	8.741	65	38.99	65	37.376		65	3.83	65	22.87		65	2.23	65	14.27		65	3.27	65	23.89		65	7.959	65	9.112	65	10.037		65	4.505	65	71.835
	66	6.027	66	45.29	66	53.424		66	4.53	66	54.24		66	3.16	66	19.18		66	3.5	66	23.32		66	3.614	66	10.992	66	13.031		66	3.452	66	59.676
	67	8.241	67	12.612	67	42.863		67	4.8	67	34.64		67	2.69	67	12.48		67	5	67	24.79		67	5.488	67	10.325	67	16.643		67	3.466	67	46.357
	68	5.391	68	48.654	68	73.186		68	1.96	68	29.18		68	8.3	68	24.53		68	2.47	68	24.49		68	4.445	68	13.574	68	15.386		68	4.432	68	2.02
	69	6.421	69	24.578	69	44.176		69	4.55	69	35.1		69	7.03	69	24.68		69	2.15	69	8.09		69	2.08	69	15.526	69	14.969		69	5.406	69	49.26
	70	5.89	70	37.351	70	32.647		70	4.8	70	38.95		70	1.85	70	17.14		70	2.23	70	21.83		70	3.194	70	14.142	70	6.958		70	14.245	70	39.156
	71	1.539	71	30.406	71	43.904		71	8.03	71	16.92		71	3.84	71	21.98		71	2.08	71	23.41		71	5.518	71	15.358	71	12.149		71	2.231	71	34.301
	72	6.791	72	60.836	72	36.492		72	7.78	72	5.11		72	5.9	72	22.66		72	5.55	72	22.45		72	3.077	72	4.103	72	15.186		72	5.518	72	49.451
	73	9.668	73	23.184	73	86.693		73	6.08	73	1.59		73	2.98	73	18.68		73	4.39	73	7.07		73	4.041	73	17.24	73	9.498		73	5.443	73	15.342
	74	8.305	74	47.196	74	26.774		74	3.97	74	2.01		74	5.91	74	25.12		74	3.97	74	15.3		74	7.772	74	11.029	74	11.201		74	10.576	74	14.443
	75	2.304	75	32.461	75	65.563		75	8.67	75	10.54		75	4.4	75	20.7		75	2.32	75	21.76		75	9.223	75	11.78	75	15.745		75	3.344	75	86.782
	76	4.286	76	17.229	76	7.593		76	6.28	76	1.59		76	5.57	76	6.31		76	3.84	76	8.88		76	4.361	76	2.642	76	24.368		76	2.556	76	56.12
	77	6.135	77	42.251	77	33.228		77	4.58	77	1.59		77	4.74	77	17.74		77	2.64	77	30.14		77	6.325	77	5.966	77	21.476		77	3.322	77	53.304
	78	4.998	78	24.86	78	37.122		78	6.48	78	6.34		78	3.9	78	18.25		78	3.66	78	23.45		78	4.616	78	9.604	78	16.373		78	3.082	78	28.329
	79	6.154	79	31.22	79	39.699		79	6.13	79	25.71		79	6.51	79	10.51		79	3.3	79	16.81		79	6.054	79	12.532	79	16.425		79	5.04	79	52.392
	80	11.436	80	30.205	80	59.182		80	3.75	80	43.36		80	2.77	80	17.99		80	2.56	80	9.87		80	5.087	80	9.525	80	10.88		80	8.802	80	50.84
	81	2.634	81	52.385	81	47.574		81	2.57	81	45.68		81	2.32	81	28.41		81	2.62	81	17.54		81	2.06	81	10.163	81	6.061		81	2.806	81	42.744
	82	7.284	82	19.544	82	48.429		82	8.1	82	55.72		82	5.52	82	25.58		82	1.76	82	22.97		82	2.441	82	6.881	82	19.623		82	10.117	82	99.488
	83	5.268	83	26.905	83	37.389		83	9.24	83	34.64		83	3.66	83	16.56		83	1.85	83	31.42		83	4.361	83	8.403	83	15.164		83	2.054	83	44.977
	84	6.168	84	35.906	84	34.619		84	3.57	84	42.19		84	2.08	84	23.84		84	4.27	84	17.71		84	7.959	84	13.583	84	8.571		84	29.199	84	57.076
	85	6.694	85	37.722	85	88.017		85	6.47	85	74.04		85	3.55	85	21.11		85	4.57	85	13.48		85	3.534	85	12.309	85	17.205		85	3.258	85	48.112
	86	7.346	86	50.549	86	38.717		86	7.15	86	47.41		86	4.27	86	15.03		86	2.86	86	16.24		86	6.389	86	5.111	86	19.365		86	2.304	86	57.588
	87	4.091	87	31.83	87	45.045		87	3.76	87	39.03		87	5.55	87	22.13		87	2.14	87	34		87	3.714	87	7.969	87	13.257		87	4.673	87	51.12
	88	5.785	88	38.017	88	37.04		88	8.28	88	48.2		88	2.15	88	26.02		88	4.14	88	26.34		88	2.983	88	8.974	88	15.662		88	2.627	88	132.251
	89	1.666	89	36.485	89	62.401		89	6.55	89	42.14		89	2.07	89	8.43		89	2.39	89	22.85		89	3.156	89	8.461	89	18.099		89	3.488	89	13.74
	90	5.063	90	48.482	90	63.632		90	2.37	90	58.31		90	4.78	90	23.48		90	4.66	90	18.97		90	5.613	90	13.525	90	18.039		90	2.231	90	3.194
	91	4.472	91	30.737	91	30.514		91	7.71	91	59.54		91	4.53	91	19.53		91	6.4	91	18.94		91	5.778	91	12.289	91	15.143		91	2.627	91	34.876
	92	5.89	92	52.957	92	6.145		92	2.38	92	37.59		92	5.73	92	29.81		92	4.35	92	6.48		92	3.344	92	3.725	92	18.816		92	17.567	92	34.301
	93	5.548	93	69.05	93	42.618		93	3.66	93	30.9		93	4.63	93	22.02		93	2.64	93	35.05		93	1.807	93	15.446	93	11.578		93	5.353	93	1.597
	94	8.403	94	53.157	94	36.457		94	2.32	94	27.98		94	3.55	94	23.5		94	3.66	94	23.08		94	3.194	94	8.046	94	3.258		94	10.065	94	6.585
	95	8.802	95	40.073	95	52.572		95	7.16	95	44.88		95	4.85	95	38.66		95	3.28	95	7.5		95	7.057	95	5.89	95	14.38		95	11.126	95	109.556
	96	6.266	96	34.378	96	35.714		96	3.8	96	75.4		96	6.29	96	23.98		96	3.66	96	15.14		96	7.693	96	10.325	96	8.495		96	4.673	96	74.536
	97	5.151	97	23.788	97	46.975		97	5.1	97	41.74		97	1.92	97	28.9		97	1.99	97	26.32		97	6.881	97	10.029	97	15.738		97	3.875	97	64.764
	98	8.461	98	15.397	98	45.232		98	4.39	98	28.95		98	2.76	98	16.61		98	5.56	98	3.23		98	4.866	98	14.33	98	12.125		98	6.09	98	42.402
	99	1.666	99	33.753	99	1.597		99	4.1	99	39.54		99	5.67	99	33.08		99	4.83	99	13.87		99	2.857	99	8.066	99	6.916		99	5.785	99	52.804
	100	2.304	100	45.607	100	38.894		100	4.09	100	50.05		100	7.69	100	18.77		100	4.29	100	24.11		100	5.671	100	9.302	100	12.058		100	3.714	100	49.662
	101	9.116	101	28.202	101	43.665		101	3.18	101	48.98		101	6.42	101	26.89		101	4.78	101	23.91		101	6.115	101	9.638	101	12.584		101	3.082	101	55.719
	102	3.758	102	38.99	102	41.336		102	8.88	102	48.73		102	2.77	102	24.45		102	1.99	102	16.49		102	6.515	102	14.211	102	10.951		102	3.248	102	2.02
	103	8.437	103	14.673	103	63.286		103	4.32	103	64.69		103	5.69	103	17.67		103	3.3	103	13.76		103	2.695	103	16.874	103	15.078		103	3.488	103	92.915
	104	6.791	104	22.474	104	43.706		104	7.36	104	31.4		104	6.38	104	15.32		104	1.89	104	14.11		104	5.75	104	10.606	104	17.661		104	4.755	104	66.827
	105	2.176	105	52.789	105	43.242		105	1.76	105	28.48		105	5.73	105	22.11		105	3.83	105	15.85		105	6.007	105	6.811	105	13.583		105	5.073	105	41.607
	106	5.785	106	51.581	106	49.923		106	6.19	106	42.23		106	3.07	106	17.35		106	4.3	106	13.89		106	2.458	106	4.863	106	10.198		106	2.627	106	9.923
	107	6.273	107	21.126	107	41.14		107	4.3	107	43.08		107	4.91	107	19.27		107	1.89	107	15.69		107	7.72	107	14.11	107	14.819		107	2.451	107	49.057
	108	8.122	108	50.096	108	39.699		108	4.48	108	46.75		108	4.22	108	20.3		108	5.11	108	28.71		108	2.424	108	11.343	108	16.416		108	4.295	108	35.355
	109	8.524	109	49.028	109	25.081		109	6.35	109	26.81		109	5.64	109	29.22		109	1.64	109	12.52		109	6.054	109	13.031	109	5.548		109	3.747	109	41.924
	110	2.458	110	45.401	110	60.043		110	2.39	110	91.54		110	7.14	110	20.17		110	4.73	110	18.29		110	9.147	110	7.742	110	17.529		110	2.225	110	29.367
	111	6.791	111	86.074	111	24.096		111	2.15	111	53.76		111	5.34	111	15.08		111	4.03	111	10.24		111	2.441	111	8.614	111	10.801		111	4.776	111	21.2
	112	4.061	112	34.082	112	16.115		112	5.18	112	69.51		112	4.39	112	19.76		112	3.71	112	15.75		112	5.89	112	10.49	112	17.578		112	2.688	112	38.894
	113	7.72	113	45.29	113	54.253		113	3.11	113	33.72		113	5.8	113	23.89		113	2.39	113	29.65		113	1.917	113	11.128	113	12.936		113	5.151	113	49.744
	114	6.905	114	42.639	114	69.378		114	8.35	114	35.45		114	4.83	114	20.44		114	4.65	114	22.29		114	2.695	114	10.79	114	14.22		114	4.857	114	53.781
	115	8.403	115	14.81	115	38.286		115	5.8	115	51.35		115	5	115	14.04		115	3.75	115	25.05		115	4.789	115	15.51	115	14.915		115	14.644	115	29.529
	116	1.829	116	51.389	116	14.725		116	5.44	116	37.6		116	6.86	116	20.19		116	2.62	116	31.75		116	5.087	116	15.849	116	6.578		116	11.485	116	39.305
	117	3.534	117	51.107	117	41.607		117	13.07	117	22.54		117	5.22	117	25.35		117	4.88	117	32.46		117	5.548	117	17.164	117	18.111		117	3.09	117	4.165
	118	4.247	118	31.774	118	43.805		118	4.85	118	36.36		118	2.2	118	37.48		118	2.32	118	21.73		118	5.628	118	11.205	118	14.28		118	7.592	118	3.194
	119	4.091	119	38.368	119	74.152		119	4.15	119	17.73		119	5.96	119	21.77		119	3.15	119	10.48		119	2.304	119	11.77	119	15.537		119	4.079	119	49.198
	120	7.693	120	30.029	120	78.824		120	6.42	120	44.42		120	2.72	120	16.21		120	4.3	120	31.18		120	5.75	120	10.23	120	20.336		120	3.958	120	30.839
	121	7.959	121	50.232	121	43.484		121	2.28	121	58.63		121	4.3	121	19.87		121	5.32	121	26.69		121	3.969	121	9.939	121	14.571		121	4.207	121	27.039
	122	5.151	122	43.387	122	25.435		122	3.49	122	52.71		122	3.53	122	18.5		122	2.98	122	23.31		122	6.688	122	5.437	122	18.604		122	7.318	122	1.597
	123	8.899	123	33.505	123	31.045		123	5.8	123	54.67		123	5.96	123	20.12		123	4.03	123	24.67		123	3.534	123	8.85	123	17.65		123	4.984	123	62.225
	124	6.791	124	46.791	124	67.349		124	6.91	124	40.23		124	3.66	124	23.84		124	4.05	124	25.67		124	2.176	124	18.095	124	8.967		124	4.868	124	78.259
	125	5.785	125	51.561	125	24.671		125	8.77	125	20.87		125	2.47	125	20.94		125	2.14	125	23.95		125	4.857	125	11.935	125	15.097		125	2.974	125	74.495
	126	8.172	126	36.376	126	42.209		126	3.59	126	42.7		126	7.42	126	29.81		126	3.1	126	13.81		126	9.604	126	8.48	126	14.661		126	4.594	126	3.571
	127	8.638	127	40.225	127	50.734		127	5.53	127	41.12		127	5.41	127	14.42		127	3.55	127	13.98		127	6.344	127	14.789	127	19.617		127	6.881	127	6.389
	128	6.881	128	34.817	128	41.41		128	2.72	128	89.59		128	5.82	128	28.75		128	4.69	128	16.98		128	6.446	128	7.284	128	23.824		128	3.58	128	63.928
	129	6.725	129	34.664	129	48.891		129	6.76	129	45.97		129	5.28	129	23.27		129	3.16	129	32.99		129	3.886	129	14.868	129	4.99		129	3.322	129	92.154
	130	3.332	130	28.9	130	49		130	1.69	130	53.32		130	4.05	130	22.89		130	2.71	130	32.15		130	7.693	130	14.636	130	16.343		130	4.283	130	2.575
	131	1.829	131	83.744	131	46.582		131	9.96	131	48.98		131	4.15	131	16.88		131	2.81	131	24.95		131	3.037	131	9.12	131	14.286		131	2.711	131	34.077
	132	7.451	132	57.475	132	38.505		132	3.42	132	56.31		132	3.94	132	20.51		132	1.78	132	19.66		132	6.743	132	10.74	132	17.052		132	4.472	132	71.675
	133	4.849	133	19.852	133	2.259		133	2.52	133	9.65		133	2.86	133	9.14		133	5.06	133	26.51		133	2.458	133	8.33	133	9.433		133	12.254	133	20.8
	134	9.214	134	55.725	134	43.39		134	10.25	134	70.98		134	5.65	134	11.02		134	2.76	134	25.17		134	2.857	134	10.4	134	17.617		134	11.625	134	25.254
	135	3.58	135	66.938	135	47.777		135	2.03	135	40		135	2.42	135	17.52		135	3.83	135	31.66		135	4.755	135	10.951	135	13.903		135	6.15	135	58.528
	136	14.819	136	39.404	136	51.986		136	6.28	136	72.14		136	5.51	136	20.71		136	3.53	136	11.14		136	5.488	136	10.629	136	13.155		136	7.418	136	97.4
	137	6.344	137	60.498	137	66.643		137	6.54	137	51.21		137	4.28	137	16.4		137	3.39	137	19.93		137	7.346	137	17.261	137	21.759		137	3.248	137	47.105
	138	2.08	138	43.182	138	34.323		138	6.74	138	96.85		138	5.86	138	14.42		138	2.16	138	7.72		138	5.613	138	9.902	138	14.507		138	3.185	138	50.508
	139	2.458	139	31.87	139	96.577		139	10.23	139	11.1		139	7.65	139	20.59		139	2.71	139	11.27		139	1.917	139	8.354	139	20.43		139	3.248	139	89.014
	140	5.391	140	46.525	140	95.685		140	2.17	140	50.77		140	3.6	140	24.22		140	2.47	140	6.69		140	4.891	140	12.878	140	13.486		140	2.434	140	19.166
	141	2.356	141	3.02	141	15.994		141	7.74	141	63.39		141	2.89	141	27.15		141	3.77	141	27.96		141	2.06	141	7.322	141	15.495		141	5.315	141	50.76
	142	5.488	142	38.05	142	2.02		142	6.19	142	28.8		142	2.96	142	26.19		142	3.83	142	17.88		142	3.725	142	6.421	142	6.815		142	3.58	142	49.141
	143	11.321	143	33.505	143	11.294		143	3.39	143	40.87		143	3.93	143	3.46		143	2.54	143	36.24		143	2.458	143	9.604	143	25.891		143	7.325	143	16.304
	144	7.565	144	35.765	144	52.084		144	4.48	144	56.53		144	2.54	144	24.84		144	5.08	144	8.18		144	2.06	144	13.096	144	15.386		144	10.26	144	37.287
	145	5.785	145	34.525	145	37.593		145	7.33	145	46.83		145	4.45	145	16.5		145	3.11	145	23.86		145	2.634	145	8.066	145	14.75		145	4.16	145	46.346
	146	6.67	146	50.005	146	41.857		146	7.03	146	26.25		146	4.73	146	25.44		146	3.71	146	34.08		146	5.75	146	8.408	146	18.359		146	25.261	146	67.737
	147	4.866	147	45.071	147	29.451		147	6.51	147	41.31		147	7.39	147	18.87		147	2.93	147	6.03		147	2.695	147	7.772	147	17.047		147	4.902	147	7.543
	148	7.72	148	41.06	148	49.332		148	1.99	148	53.62		148	5.65	148	22.12		148	4.28	148	20.86		148	4.916	148	9.742	148	15.386		148	2.806	148	48.938
	149	8.122	149	2.566	149	52.001		149	7.49	149	45.36		149	3.81	149	33.19		149	3.66	149	23.63		149	6.292	149	16.171	149	14.816		149	2.849	149	51.868
	150	2.857	150	65.981	150	63.185		150	3.66	150	29.24		150	7.21	150	25.02		150	4.65	150	11.32		150	2.304	150	8.33	150	20.098		150	4.932	150	60.865
	151	8.899	151	33.957	151	45.737		151	6.37	151	45.13		151	6.31	151	16.03		151	3.7	151	19.5		151	2.231	151	4.998	151	17.934		151	5.734	151	45.367
	152	5.488	152	67.866	152	58.458		152	8.44	152	46.54		152	4.37	152	26.8		152	3.04	152	17.56		152	4.247	152	9.112	152	16.416		152	4.776	152	32.341
	153	3.476	153	38.329	153	2.259		153	8.21	153	28.34		153	3.18	153	22.13		153	3.45	153	17.39		153	2.231	153	8.442	153	12.108		153	13.198	153	40.026
	154	5.721	154	43.469	154	43.171		154	1.78	154	35.95		154	5.52	154	29.1		154	3.83	154	4.73		154	2.02	154	8.33	154	7.166		154	2.806	154	106.085
	155	7.318	155	36.908	155	37.803		155	3.27	155	43.66		155	5.99	155	29.68		155	6.37	155	9.72		155	4.16	155	10.977	155	10.325		155	9.08	155	9.61
	156	9.08	156	41.263	156	36.147		156	2.78	156	34.16		156	3.57	156	24.6		156	5.06	156	17.83		156	2.08	156	8.548	156	16.023		156	5.055	156	34.648
	157	6.958	157	52.351	157	46.009		157	2.52	157	62.28		157	6.12	157	24.61		157	2.25	157	18.54		157	4.755	157	8.974	157	13.848		157	1.824	157	47.04
	158	5.635	158	65.951	158	38.893		158	5.03	158	33.06		158	5.44	158	16.93		158	4.45	158	14.69		158	2.983	158	10.287	158	8.871		158	10.371	158	65.916
	159	7.004	159	31.989	159	43.706		159	3.41	159	48.96		159	7.19	159	18.12		159	3.9	159	18.23		159	4.121	159	12.365	159	17.316		159	21.17	159	42.24
	160	9.463	160	33.46	160	4.041		160	3.15	160	34.43		160	6.46	160	13.33		160	3.99	160	25.06		160	9.129	160	9.498	160	14.857		160	16.373	160	25.892
	161	7.772	161	41.672	161	38.399		161	3.32	161	42.19		161	6.8	161	15.54		161	2.81	161	7.88		161	6.027	161	9.979	161	21.51		161	6.222	161	16.614
	162	11.518	162	37.365	162	42.63		162	5.34	162	9.65		162	2.03	162	19.12		162	4.16	162	12.42		162	6.515	162	9.668	162	14.346		162	2.225	162	97.951
	163	8.187	163	48.904	163	28.571		163	2.54	163	54.39		163	2.38	163	16.07		163	2.07	163	10.23		163	2.556	163	7.939	163	21.16		163	6.255	163	69.238
	164	2.587	164	37.722	164	26.774		164	5.05	164	53.94		164	3.92	164	27.2		164	1.53	164	22.23		164	5.75	164	8.972	164	12.73		164	12.688	164	4.165
	165	5.496	165	28.727	165	50.412		165	12.32	165	34.47		165	6.18	165	22.32		165	2.27	165	15.97		165	8.876	165	11.779	165	14.055		165	1.911	165	56.573
	166	7.772	166	40.488	166	50.84		166	3.28	166	77.26		166	3.14	166	20.97		166	4.58	166	14.48		166	3.258	166	12.44	166	17.543		166	4.349	166	79.876
	167	6.743	167	54.321	167	100.735		167	3.8	167	61.11		167	2.07	167	18.52		167	4.89	167	30.16		167	3.886	167	9.147	167	9.129		167	7.671	167	7.457
	168	7.592	168	31.989	168	42.288		168	2.15	168	57.85		168	5.16	168	22.59		168	2.54	168	20.15		168	5.175	168	15.097	168	11.728		168	4.274	168	34.144
	169	8.091	169	52.428	169	58.923		169	3.08	169	33.87		169	4.85	169	41.25		169	3.76	169	20.69		169	4.789	169	9.714	169	16.064		169	2.983	169	6.585
	170	10.94	170	47.002	170	54.782		170	2.42	170	50.15		170	6.25	170	21.66		170	5.66	170	7.14		170	4.99	170	14.926	170	11.839		170	5.714	170	39.827
	171	2.08	171	43.642	171	52.732		171	8.19	171	50.23		171	9.45	171	17.46		171	2.32	171	18.38		171	4.651	171	9.906	171	12.523		171	4.349	171	51.314
	172	9.98	172	32.655	172	53.011		172	4.55	172	49.02		172	5.61	172	18.87		172	2.27	172	3.34		172	3.844	172	9.731	172	14.22		172	3.57	172	55.888
	173	4.472	173	57.656	173	54.079		173	14.11	173	44.88		173	1.53	173	17.67		173	2.03	173	16.11		173	3.077	173	10.175	173	17.772		173	24.916	173	58.349
	174	10.816	174	50.714	174	77.631		174	5.56	174	63.01		174	7.5	174	22.53		174	3.16	174	12.11		174	4.352	174	10.982	174	12.857		174	5.151	174	55.993
	175	7.693	175	2.013	175	2.251		175	4.57	175	62.61		175	3.9	175	21.51		175	5.23	175	26.96		175	4.518	175	8.466	175	9.604		175	4.079	175	37.539
	176	5.628	176	18.299	176	52.104		176	8.67	176	43.86		176	6.16	176	24.05		176	3.28	176	27.83		176	8.708	176	6.24	176	7.228		176	7.037	176	52.319
	177	5.89	177	61.643	177	1.597		177	5.42	177	57.31		177	3.99	177	11.6		177	4.66	177	29.56		177	5.268	177	17.79	177	19.279		177	2.054	177	1.597
	178	3.09	178	19.583	178	40.513		178	4.98	178	51.62		178	4.28	178	20.99		178	4.3	178	35.24		178	5.421	178	10.637	178	12.447		178	2.857	178	6.585
	179	3.659	179	50.953	179	48.865		179	5.13	179	32.72		179	3.6	179	25.14		179	2.47	179	28.7		179	9.752	179	14.388	179	14.165		179	4.984	179	1.597
	180	4.121	180	37.256	180	44.75		180	2.96	180	49.4		180	5.08	180	20.19		180	5.22	180	33.84		180	4.247	180	15.841	180	1.917		180	3.604	180	2.02
	181	7.057	181	38.493	181	45.401		181	6.69	181	30.98		181	1.78	181	25.96		181	5.78	181	20.63		181	6.694	181	14.188	181	15.992		181	11.901	181	65.391
	182	5.459	182	2.935	182	108.996		182	7.39	182	32.69		182	3.34	182	24.16		182	3.91	182	42.81		182	7.273	182	11.845	182	12.272		182	3.968	182	41.582
	183	4.651	183	44.591	183	48.577		183	8	183	61.87		183	2.17	183	27.84		183	3.49	183	6.82		183	3.659	183	10.967	183	10.357		183	8.408	183	60.609
	184	6.958	184	48.168	184	50.76		184	6.22	184	68.91		184	4.78	184	21.69		184	2.16	184	18.22		184	3.258	184	9.463	184	13.208		184	4.58	184	14.908
	185	7.944	185	27.464	185	51.319		185	9.26	185	56.37		185	5.09	185	21.67		185	5.41	185	20.87		185	2.914	185	7.451	185	20.067		185	8.777	185	13.592
	186	4.607	186	21.647	186	42.917		186	4.15	186	54.91		186	2.17	186	20.96		186	4.35	186	32.47		186	3.344	186	7.057	186	15.056		186	3.747	186	43.857
	187	2.424	187	82.896	187	27.488		187	3.15	187	40.84		187	5.56	187	18.41		187	1.99	187	12.16		187	4.932	187	18.395	187	7.429		187	4.998	187	66.769
	188	5.635	188	40.874	188	59.633		188	2.54	188	43.29		188	2.78	188	17.85		188	4.28	188	36.95		188	7.548	188	9.6	188	9.583		188	7.429	188	44.858
	189	9.035	189	4.026	189	48.303		189	4.24	189	42.56		189	5.09	189	24.07		189	2.51	189	5.79		189	2.458	189	11.386	189	9.302		189	3.57	189	4.041
	190	8.32	190	43.886	190	46.346		190	9.65	190	32.05		190	6.61	190	15.51		190	3.7	190	19.74		190	4.849	190	7.565	190	4.789		190	3.524	190	49.203
	191	9.232	191	37.154	191	10.903		191	4.01	191	32.69		191	5.51	191	15.98		191	5.09	191	17.39		191	5.488	191	11.237	191	10.801		191	2.225	191	42.863
	192	3.344	192	44.55	192	43.51		192	9.61	192	43.77		192	4.24	192	20.86		192	1.75	192	18.92		192	7.004	192	15.404	192	13.257		192	4.371	192	2.259
	193	11.503	193	84.939	193	44.75		193	4.35	193	10.85		193	6.59	193	13.43		193	4.69	193	6.45		193	2.634	193	12.044	193	14.07		193	1.802	193	50.026
	194	8.825	194	12.1	194	2.259		194	5.64	194	41.75		194	5.18	194	25.63		194	3.35	194	15.88		194	4.616	194	6.522	194	8.32		194	2.015	194	52.421
	195	7.323	195	42.209	195	85.634		195	4.3	195	36.88		195	6.54	195	18.6		195	4.41	195	4.12		195	3.714	195	11.44	195	15.274		195	5.048	195	45.948
	196	4.712	196	34.238	196	32.49		196	7.55	196	33.78		196	5.4	196	16.93		196	1.92	196	21.85		196	2.08	196	15.386	196	8.187		196	4.459	196	96.291
	197	3.344	197	19.427	197	29.181		197	5.25	197	70.83		197	4.47	197	27.12		197	1.64	197	11.81		197	2.857	197	9.668	197	6.916		197	12.48	197	60.777
	198	9.035	198	73.919	198	52.392		198	9.4	198	62.39		198	2.42	198	12.44		198	3.55	198	25.09		198	4.99	198	18.963	198	10.478		198	3.58	198	97.52
	199	1.666	199	47.11	199	62.845		199	7.82	199	59.39		199	7.74	199	11.34		199	3.5	199	27.58		199	2.441	199	7.472	199	16.689		199	6.15	199	89.057
	200	2.231	200	38.841	200	31.119		200	1.92	200	59.16		200	6.38	200	20.79		200	2.52	200	9.04		200	1.917	200	9.473	200	9.328		200	16.595	200	3.847
	201	5.391	201	49.028	201	42.07		201	2.82	201	81.87		201	6.37	201	14.48		201	2.91	201	27.33		201	8.081	201	6.725	201	16.721		201	6.67	201	8.69
	202	7.516	202	46.263	202	34.912		202	10.6	202	34.93		202	4.48	202	26.83		202	2.91	202	20.89		202	2.711	202	10.736	202	16.973		202	12.793	202	9.61
	203	3.194	203	26.478	203	48.582		203	9.3	203	40.94		203	3.62	203	8.85		203	2.25	203	25.94		203	4.324	203	11.891	203	14.597		203	9.674	203	22.79
	204	5.175	204	50.953	204	81.469		204	8.42	204	68.45		204	3.83	204	24.17		204	1.69	204	33.89		204	4.882	204	9.918	204	23.659		204	2.297	204	44.858
	205	8.802	205	41.775	205	67.044		205	6.63	205	51.58		205	2.86	205	42.33		205	4.53	205	21.81		205	4.651	205	5.111	205	12.758		205	6.15	205	72.27
	206	3.44	206	23.926	206	40.814		206	2.15	206	45.08		206	5.18	206	18.5		206	4.65	206	22.05		206	2.02	206	10.357	206	9.773		206	4.16	206	26.351
	207	1.539	207	53.853	207	60.11		207	10.06	207	40.23		207	4.54	207	18.16		207	2.81	207	29.99		207	3.344	207	7.982	207	11.658		207	2.297	207	58.598
	208	8.408	208	27.492	208	41.219		208	6.37	208	80.53		208	7.17	208	20.58		208	2.03	208	12.66		208	9.668	208	11.969	208	13.155		208	7.586	208	57.588
	209	2.231	209	43.858	209	43		209	8.7	209	39.94		209	6.06	209	20.3		209	2.71	209	15.39		209	4.247	209	12.048	209	14.999		209	4.235	209	84.289
	210	9.604	210	40.526	210	38.631		210	2.56	210	48.99		210	6.41	210	26.98		210	4.01	210	10.22		210	2.424	210	8.066	210	16.816		210	2.627	210	63.233
	211	2.06	211	49.167	211	6.145		211	8.1	211	43.86		211	4.09	211	29.24		211	4.55	211	19.78		211	6.791	211	13.161	211	11.571		211	5.743	211	42.36
	212	8.48	212	39.077	212	25.081		212	2.86	212	11.8		212	4.77	212	21.66		212	3.04	212	16.77		212	6.054	212	9.399	212	12.497		212	4.445	212	34.144
	213	9.446	213	55.834	213	8.719		213	10.21	213	27.8		213	2.42	213	28.44		213	1.59	213	22.15		213	2.231	213	6.578	213	12.457		213	12.975	213	3.03
	214	15.558	214	7.01	214	26.438		214	5.3	214	41.51		214	4.77	214	16.67		214	1.59	214	16.02		214	4.16	214	9.731	214	11.884		214	3.715	214	45.647
	215	3.452	215	41.501	215	20.603		215	7.74	215	33.81		215	3.99	215	8.73		215	1.68	215	14.91		215	5.268	215	9.731	215	9.223		215	2.231	215	69.02
	216	4.99	216	60.999	216	84.434		216	14.32	216	37.02		216	4.83	216	35.45		216	4.14	216	2.18		216	6.344	216	8.596	216	12.405		216	2.08	216	66.432
	217	2.304	217	41.318	217	46.648		217	5.1	217	35.16		217	8.2	217	11.34		217	2.32	217	19.04		217	7.939	217	15.446	217	17.174		217	7.982	217	48.498
	218	4.932	218	37.406	218	81.228		218	6.26	218	37.7		218	5.91	218	15.82		218	2.98	218	33		218	5.693	218	8.461	218	15.641		218	12.899	218	26
	219	8.172	219	33.813	219	82.292		219	3.75	219	45.24		219	5.4	219	22.71		219	4.1	219	12.21		219	5.245	219	13.056	219	12.92		219	8.85	219	34.479
	220	2.814	220	52.655	220	39.364		220	10.08	220	34.78		220	6.44	220	16.44		220	4.19	220	28.86		220	3.258	220	11.963	220	13.95		220	4.712	220	11.54
	221	9.359	221	27.794	221	140.409		221	4.48	221	39.78		221	4.95	221	31.95		221	6.37	221	17.12		221	2.814	221	10.174	221	14.185		221	16.681	221	18.728
	222	7.211	222	43.696	222	49.343		222	6.59	222	45.48		222	5.33	222	21.68		222	3.91	222	15.87		222	2.02	222	4.99	222	17.889		222	2.933	222	25.567
	223	8.595	223	48.576	223	35.022		223	3.8	223	41.12		223	3.5	223	20.12		223	3.1	223	21.87		223	13.432	223	13.477	223	13.791		223	5.866	223	91.621
	224	6.135	224	34.897	224	61.399		224	5.03	224	48.4		224	4.83	224	23.78		224	1.83	224	7.62		224	5.087	224	7.305	224	14.915		224	1.824	224	44.291
	225	2.695	225	2.566	225	50.127		225	4.4	225	8.77		225	2.71	225	17.31		225	2.64	225	19.18		225	7.804	225	12.157	225	11.128		225	7.944	225	53.309
	226	9.342	226	21.364	226	101.19		226	4.9	226	33.42		226	3.57	226	30.43		226	5.25	226	19.18		226	8.524	226	11.593	226	11.332		226	6.791	226	25.803
	227	2.695	227	31.989	227	42.052		227	9.09	227	40.43		227	2.23	227	13.47		227	3.6	227	34.72		227	4.361	227	13.319	227	24.487		227	4.274	227	48.744
	228	6.115	228	48.026	228	136.032		228	7.17	228	48.25		228	4.58	228	26.34		228	5.68	228	36.36		228	3.844	228	13.254	228	15.869		228	23.25	228	77.354
	229	2.695	229	51.389	229	87.19		229	7	229	36.39		229	2.07	229	13.59		229	2.66	229	31.48		229	6.273	229	7.63	229	29.521		229	3.714	229	2.02
	230	3.58	230	25.464	230	38.039		230	7.71	230	29.93		230	7.23	230	13.33		230	4.83	230	31.97		230	9.116	230	9.765	230	10.478		230	2.176	230	56.541
	231	1.616	231	66.36	231	79.299		231	3.27	231	30.79		231	2.89	231	15.3		231	3.5	231	24.81		231	2.458	231	9.773	231	10.302		231	5.655	231	57.183
	232	2.634	232	37.588	232	35.949		232	4.53	232	54.68		232	5.4	232	18.59		232	1.69	232	6.34		232	11.27	232	4.091	232	14.958		232	16.836	232	39.227
	233	6.67	233	24.578	233	43.852		233	5.46	233	94.54		233	4.18	233	20.21		233	2.91	233	15.64		233	8.33	233	8.309	233	14.136		233	8.321	233	50.066
	234	2.942	234	67.616	234	38.992		234	7.6	234	53.66		234	6.46	234	20.66		234	2.66	234	18.87		234	6.007	234	10.175	234	10.801		234	3.725	234	28.589
	235	6.292	235	20.144	235	62.942		235	8.38	235	36.64		235	4.16	235	39.46		235	2.64	235	19.43		235	3.812	235	10.936	235	8.576		235	2.297	235	53.381
	236	3.232	236	32.492	236	49.141		236	2.31	236	30.5		236	2.03	236	22.33		236	2.23	236	12.69		236	2.458	236	8.461	236	13.791		236	2.297	236	4.165
	237	8.571	237	40.918	237	58.923		237	7.95	237	26.36		237	6.4	237	23.7		237	3.91	237	27.39		237	5.89	237	9.498	237	18.183		237	10.946	237	52.876
	238	6.24	238	30.613	238	70.353		238	9.72	238	32.16		238	5.88	238	21.71		238	4.69	238	3.76		238	5.89	238	11.602	238	21.067		238	4.235	238	30.372
	239	1.829	239	40.769	239	61.632		239	2.77	239	56.48		239	7.89	239	12.16		239	4.32	239	18.78		239	2.356	239	10.357	239	16.64		239	8.086	239	12.289
	240	9.498	240	38.15	240	46.861		240	4.95	240	44.11		240	3.66	240	20.93		240	3.77	240	10.15		240	1.539	240	15.037	240	19.462		240	3.332	240	22.361
	241	6.027	241	33.663	241	43.624		241	8.1	241	64.2		241	3.2	241	30.64		241	2.07	241	22.92		241	2.424	241	13.345	241	9.112		241	3.822	241	24.011
	242	7.845	242	49.822	242	42.288		242	7	242	85.05		242	4.8	242	23		242	2.08	242	5.89		242	2.814	242	19.05	242	14.142		242	4.984	242	110.703
	243	8.403	243	35.459	243	67.085		243	7.37	243	45.23		243	4.53	243	23.36		243	4.15	243	9.98		243	9.668	243	14.372	243	9.372		243	4.472	243	72.706
	244	11.894	244	30.214	244	46.186		244	2.72	244	44.79		244	3.42	244	19.12		244	3.14	244	24.3		244	1.917	244	6.292	244	11.571		244	2.06	244	56.352
	245	1.829	245	48.738	245	39.077		245	7.25	245	13.77		245	6.12	245	10.01		245	4.06	245	19.42		245	5.214	245	11.114	245	15.607		245	3.958	245	73.519
	246	2.857	246	22.236	246	54.515		246	6.28	246	64.17		246	6.13	246	20.15		246	1.91	246	10.31		246	2.231	246	7.63	246	17.9		246	10.359	246	17.985
	247	6.911	247	22.742	247	50.127		247	3.66	247	29.77		247	6.91	247	17.37		247	4.13	247	27.22		247	3.969	247	15.545	247	17.231		247	3.248	247	51.691
	248	4.324	248	75.515	248	37.715		248	8.85	248	31.76		248	4.49	248	23.78		248	3.45	248	20.57		248	3.332	248	12.584	248	13.211		248	26.174	248	30.573
	249	4.998	249	44.846	249	2.259		249	5.75	249	43.77		249	6.3	249	15.92		249	3.93	249	35.42		249	4.361	249	7.057	249	14.208		249	2.054	249	58.819
	250	6.478	250	27.904	250	109.395		250	6.35	250	20.18		250	2.96	250	23.5		250	4.39	250	33.28		250	7.284	250	11.335	250	10.977		250	5.136	250	5.151
	251	6.522	251	42.859	251	34.054		251	3.8	251	115.09		251	3.02	251	22.72		251	2.03	251	15.59		251	3.488	251	32.743	251	18.344		251	4.339	251	126.055
	252	2.634	252	45.015	252	16.858		252	5.64	252	51.4		252	2.96	252	19.42		252	3.06	252	18		252	6.975	252	12.742	252	9.98		252	4.109	252	85.386
	253	6.627	253	36.211	253	64.591		253	13.4	253	3.55		253	5.26	253	31.68		253	1.78	253	7.94		253	12.166	253	10.698	253	7.624		253	17.379	253	81.707
	254	3.659	254	33.753	254	39.519		254	9.56	254	43.14		254	1.85	254	27.74		254	2.08	254	18.78		254	8.33	254	6.168	254	17.617		254	9.906	254	49.26
	255	2.06	255	52.736	255	42.167		255	9.21	255	41.61		255	6.11	255	15.63		255	4.39	255	10.4		255	8.132	255	10.033	255	10.606		255	1.802	255	33.715
	256	15.745	256	52.225	256	45.77		256	5.88	256	38.95		256	5.49	256	17.66		256	2.54	256	9.08		256	2.695	256	11.853	256	16.925		256	3.185	256	47.579
	257	6.074	257	44.271	257	35.463		257	9.92	257	31.66		257	4.69	257	31.81		257	4.1	257	23.32		257	3.886	257	8.132	257	17.633		257	7.543	257	50.593
	258	8.32	258	40.918	258	63.459		258	4.95	258	46.32		258	5.33	258	21.27		258	2.91	258	5.39		258	2.02	258	8.845	258	12.405		258	13.762	258	21.419
	259	11.78	259	39.718	259	75.41		259	9.46	259	27.38		259	2.08	259	25.53		259	1.69	259	24		259	1.917	259	30.821	259	12.368		259	3.223	259	2.17
	260	4.99	260	38.017	260	3.833		260	3.11	260	77.51		260	4.15	260	24.93		260	5.22	260	4.52		260	4.121	260	8.109	260	7.688		260	4.976	260	26.544
	261	6.515	261	32.748	261	70.131		261	6.95	261	52.06		261	6.75	261	22.03		261	1.64	261	17.84		261	2.814	261	12.044	261	14.708		261	3.649	261	58.832
	262	3.725	262	39.301	262	92.278		262	8.79	262	71.42		262	7.87	262	26.7		262	2.54	262	23.31		262	6.168	262	13.821	262	10.759		262	4.472	262	94.288
	263	6.325	263	17.608	263	43.154		263	4.94	263	46.67		263	4.85	263	22.16		263	2.78	263	37.2		263	3.037	263	3.204	263	14.827		263	2.225	263	27.152
	264	4.518	264	62.003	264	6.145		264	2.08	264	107.77		264	3.94	264	26.21		264	5.38	264	30.59		264	10.77	264	13.031	264	21.276		264	3.833	264	54.234
	265	7.418	265	39.705	265	52.084		265	7.44	265	46.36		265	4.53	265	22.31		265	3.7	265	22.18		265	2.857	265	14.994	265	12.958		265	3.185	265	77.186
	266	4.286	266	2.566	266	35.528		266	6.78	266	42.23		266	3.8	266	22.53		266	2.78	266	42.21		266	3.833	266	11.128	266	16.243		266	2.451	266	2.02
	267	6.24	267	35.701	267	47.089		267	2.76	267	39.93		267	1.92	267	21.95		267	8.24	267	7.07		267	2.711	267	15.894	267	9.583		267	12.206	267	75.542
	268	5.89	268	40.262	268	31.012		268	2.86	268	37.37		268	5.17	268	19.39		268	4.85	268	33.01		268	3.714	268	16.413	268	13.161		268	9.765	268	23.398
	269	3.886	269	50.938	269	43.782		269	4.32	269	36.16		269	6.31	269	25.85		269	1.89	269	27.71		269	4.518	269	12.229	269	13.319		269	2.849	269	61.752
	270	3.725	270	1.592	270	50		270	6.71	270	44.79		270	5.18	270	18.89		270	2.71	270	24.54		270	5.268	270	21.983	270	15.164		270	3.57	270	67.661
	271	5.368	271	7.958	271	45.496		271	6.51	271	38.77		271	5.09	271	14.42		271	3.6	271	30.69		271	2.634	271	14.185	271	15.869		271	6.074	271	49.944
	272	1.829	272	54.321	272	50.412		272	9.06	272	47.52		272	4.39	272	17.94		272	2.27	272	18.78		272	5.89	272	6.421	272	18.683		272	14.75	272	65.904
	273	3.452	273	58.154	273	47.579		273	5.74	273	57.11		273	3.16	273	18.03		273	3.84	273	24.69		273	1.666	273	7.882	273	10.992		273	13.925	273	2.575
	274	6.916	274	27.349	274	63.346		274	2.47	274	59.84		274	2.23	274	19.49		274	8.72	274	10.92		274	3.194	274	10.633	274	14.148		274	9.967	274	1.597
	275	6.007	275	39.016	275	44.355		275	8.71	275	57.11		275	5.16	275	21.55		275	2.94	275	19.61		275	3.534	275	13.357	275	19.865		275	4.274	275	38.399
	276	3.258	276	57.294	276	55.301		276	6.08	276	47.71		276	2.34	276	15.76		276	1.83	276	13.11		276	1.666	276	9.996	276	20.239		276	3.037	276	65.66
	277	5.89	277	72.504	277	56.065		277	8.1	277	42.01		277	2.07	277	21.39		277	3.5	277	19.72		277	5.087	277	10.536	277	12.545		277	2.297	277	85.443
	278	3.833	278	29.936	278	50.76		278	4.35	278	84.45		278	4.1	278	17.23		278	4.39	278	20.41		278	2.441	278	5.548	278	17.482		278	15.334	278	26.157
	279	4.99	279	45.401	279	53.438		279	9	279	18.74		279	5.23	279	18.14		279	4.09	279	12.22		279	7.845	279	12.058	279	24.949		279	3.801	279	33.143
	280	4.324	280	39.718	280	49.332		280	5.2	280	36.64		280	7.57	280	24.34		280	2.81	280	11.89		280	6.528	280	8.601	280	18.16		280	4.079	280	66.032
	281	4.998	281	66.771	281	44.733		281	3.61	281	80.57		281	4.49	281	18.73		281	3.94	281	3.33		281	4.371	281	7.693	281	9.08		281	2.231	281	6.739
	282	8.899	282	46.591	282	50.99		282	3.18	282	42.7		282	5.34	282	18.73		282	3.1	282	31.93		282	8.676	282	6.522	282	18.002		282	3.969	282	33.48
	283	10.71	283	29.732	283	46.429		283	2.47	283	8.3		283	4.27	283	17.33		283	4.16	283	15.49		283	3.886	283	13.477	283	19.111		283	9.522	283	15.068
	284	3.09	284	42.592	284	56.066		284	2.03	284	45.86		284	3.18	284	33.6		284	3.93	284	29.32		284	8.802	284	11.023	284	14.819		284	2.225	284	43.857
	285	7.693	285	31.446	285	32.927		285	5.11	285	73.98		285	3.8	285	20.42		285	1.99	285	30.34		285	2.304	285	11.127	285	13.392		285	2.942	285	47.942
	286	9.718	286	9.549	286	43.484		286	5.22	286	38.8		286	6.44	286	23.84		286	2.17	286	17.94		286	1.666	286	9.129	286	16.66		286	3.98	286	22.372
	287	6.515	287	28.47	287	33.625		287	5.9	287	52.47		287	4.05	287	16.82		287	4.55	287	10.71		287	4.518	287	11.894	287	15.487		287	12.023	287	5.051
	288	6.664	288	24.511	288	42.197		288	3.83	288	94.11		288	2.91	288	24.21		288	2.96	288	30.16		288	7.548	288	11.602	288	28.14		288	3.715	288	86.18
	289	6.911	289	40.744	289	110.465		289	5.7	289	18.88		289	7.18	289	23.97		289	4.62	289	16.66		289	3.258	289	1.666	289	20.13		289	4.776	289	18.028
	290	6.694	290	45.994	290	51.784		290	12.44	290	10.15		290	2.32	290	17.1		290	3.39	290	13.58		290	11.829	290	7.211	290	13.34		290	2.08	290	30.514
	291	6.881	291	34.171	291	39.396		291	8.68	291	53.24		291	3.02	291	11.03		291	3.97	291	7.43		291	5.945	291	7.451	291	10.861		291	4.079	291	49.203
	292	6.815	292	46.829	292	54.893		292	3.8	292	82.93		292	10.85	292	18.35		292	2.91	292	23.92		292	2.458	292	11.863	292	20.173		292	3.968	292	45.091
	293	6.181	293	15.232	293	58.806		293	2.17	293	56.78		293	6.97	293	29.11		293	2.66	293	24.25		293	4.247	293	11.476	293	17.751		293	9.188	293	49.156
	294	4.916	294	36.376	294	72.598		294	2.15	294	45.37		294	3.5	294	30		294	3.6	294	19.47		294	8.066	294	10.065	294	13.383		294	7.88	294	30.772
	295	6.869	295	37.91	295	48.192		295	8.1	295	62.22		295	4.67	295	28.72		295	2.31	295	18.92		295	6.694	295	5.945	295	12.48		295	4.247	295	25.498
	296	10.936	296	88.477	296	58.038		296	7.34	296	51.85		296	6.44	296	21.76		296	2.2	296	11.6		296	2.695	296	15.314	296	13.392		296	4.729	296	22.057
	297	10	297	49.746	297	20.603		297	6.61	297	98.6		297	6.53	297	36.04		297	4.09	297	18.57		297	1.829	297	23.581	297	24.606		297	5.253	297	42.1
	298	3.452	298	13.504	298	59.182		298	7.59	298	55.51		298	2.59	298	24.38		298	5.09	298	36.04		298	5.883	298	12.405	298	9.939		298	3.185	298	41.219
	299	2.06	299	33.903	299	37.389		299	7.13	299	38.72		299	5.71	299	14.96		299	1.78	299	15.36		299	2.711	299	11.114	299	17.783		299	8.944	299	2.575
	300	6.522	300	44.3	300	38.179		300	2.52	300	94.85		300	7.55	300	19.15		300	5.64	300	10.13		300	3.725	300	9.302	300	9.869		300	4.121	300	27.002
	301	6.181	301	20.381	301	41.729		301	8.67	301	70.11		301	4.45	301	25.06		301	4.53	301	9.67		301	7.5	301	9.88	301	24.393		301	4.349	301	57.463
	302	7.323	302	37.776	302	31.703		302	8.05	302	76.88		302	3.49	302	10.51		302	5.19	302	32.33		302	7.693	302	13.427	302	14.747		302	3.442	302	92.212
	303	7.772	303	37.365	303	47.235		303	8.1	303	47.57		303	2.37	303	21.82		303	3.42	303	25.09		303	4.247	303	8.33	303	18.036		303	6.402	303	3.847
	304	4.041	304	33.338	304	31.184		304	2.38	304	12.08		304	4.9	304	26.42		304	3.91	304	27.83		304	6.266	304	9.604	304	8.802		304	1.917	304	1.597
	305	2.814	305	39.82	305	43.595		305	2.7	305	67.72		305	2.72	305	20.15		305	7.01	305	21.91		305	6.815	305	6.027	305	22.95		305	13.681	305	43.665
	306	9.996	306	9.681	306	71.042		306	6.47	306	18.62		306	3.8	306	26.55		306	3.02	306	20.87		306	2.695	306	19.1	306	15.725		306	4.358	306	43.313
	307	6.292	307	20.257	307	38.045		307	8.01	307	43.03		307	2.15	307	16.92		307	6.72	307	32.73		307	3.58	307	13.933	307	14.915		307	3.968	307	72.397
	308	9.129	308	60.431	308	64.246		308	2.14	308	42.87		308	2.15	308	4.87		308	3.66	308	23.46		308	2.231	308	16.574	308	7.772		308	3.968	308	40.764
	309	5.671	309	53.688	309	122.967		309	8.98	309	46.79		309	5.57	309	31.13		309	4.8	309	27.79		309	3.58	309	9.967	309	10.302		309	9.214	309	48.619
	310	6.24	310	32.523	310	55.333		310	7.95	310	42.32		310	5.95	310	25.16		310	1.81	310	13.55		310	4.99	310	9.859	310	14.357		310	2.08	310	2.02
	311	2.231	311	11.738	311	36.908		311	5.22	311	58.85		311	6.35	311	9.39		311	2.01	311	27.15		311	8.708	311	9.734	311	14.672		311	2.054	311	39.519
	312	5.671	312	28.902	312	28.257		312	4.27	312	42.49		312	4.22	312	17.04		312	2.47	312	6.27		312	4.882	312	13.034	312	11.932		312	5.406	312	67.883
	313	6.688	313	23.582	313	65.563		313	3.33	313	42.49		313	4.16	313	17.85		313	3.54	313	24.33		313	7.798	313	15.691	313	14.348		313	2.942	313	73.907
	314	6.027	314	75.368	314	48.429		314	3.02	314	60.63		314	4.77	314	29.28		314	4.14	314	25.33		314	2.695	314	11.814	314	7.693		314	2.711	314	131.498
	315	7.693	315	32.971	315	57.214		315	3.15	315	42.3		315	5.37	315	12.14		315	3.14	315	27.29		315	6.344	315	14.113	315	14.113		315	9.836	315	75.606
	316	7.772	316	37.561	316	57.401		316	6.08	316	37.59		316	3.91	316	21.2		316	4.16	316	32.71		316	4.518	316	5.253	316	6.325		316	3.715	316	48.995
	317	7.543	317	51.816	317	30.723		317	3.97	317	129.84		317	4.1	317	15.34		317	2.42	317	24.12		317	8.967	317	9.668	317	15.758		317	4.079	317	49.908
	318	7.688	318	34.179	318	53.781		318	2.37	318	45.04		318	7.08	318	21.4		318	2.51	318	7.97		318	6.266	318	10.008	318	17.82		318	4.472	318	58.086
	319	2.176	319	35.02	319	33.396		319	7.69	319	35.57		319	6.69	319	20.3		319	4.14	319	11.73		319	2.06	319	18.844	319	12.017		319	4.339	319	43.857
	320	3.037	320	54.781	320	28.944		320	3.49	320	32.38		320	5.69	320	26.88		320	2.56	320	17.79		320	3.09	320	4.651	320	8.871		320	2.225	320	33.942
	321	7.772	321	24.084	321	32.087		321	5	321	125.73		321	3.43	321	25.59		321	4.18	321	19.43		321	11.128	321	11.029	321	21.618		321	5.073	321	61.578
	322	2.458	322	2.013	322	38.025		322	7.16	322	33.72		322	2.62	322	27.94		322	2.03	322	8.24		322	6.743	322	9.996	322	10.977		322	2.974	322	5.051
	323	6.869	323	33.109	323	41.231		323	4.1	323	32.49		323	6.46	323	16.42		323	1.81	323	8.24		323	8.246	323	10.478	323	9.852		323	14.835	323	4.041
	324	9.035	324	42.035	324	52.421		324	3.84	324	41.61		324	7.67	324	19.23		324	2.78	324	16.31		324	3.344	324	13.192	324	17.45		324	6.478	324	25.803
	325	4.091	325	57.17	325	42.63		325	4.45	325	29.32		325	3.2	325	14.69		325	4.16	325	25.53		325	5.778	325	9.463	325	9.08		325	2.548	325	32.143
	326	8.051	326	30.901	326	42.529		326	7.09	326	37.56		326	5.19	326	19.9		326	2.08	326	3.89		326	8.364	326	20.473	326	4.651		326	9.332	326	37.641
	327	6.446	327	3.559	327	63.201		327	2.42	327	29.52		327	6.8	327	15.43		327	4.53	327	23.65		327	7.143	327	13.955	327	14.552		327	4.247	327	76.198
	328	5.063	328	45.867	328	7.566		328	8.94	328	53.85		328	4.37	328	18.45		328	2.76	328	13.31		328	8.746	328	10.967	328	19.836		328	16.132	328	2.575
	329	10	329	22.709	329	26.573		329	6.75	329	37.54		329	6.8	329	26.38		329	1.99	329	12.46		329	1.917	329	10.633	329	13.788		329	10.83	329	27.939
	330	6.975	330	30.729	330	76.482		330	4.7	330	34.23		330	2.32	330	29.56		330	2.42	330	5.37		330	6.67	330	14.234	330	17.407		330	2.225	330	33.143
	331	6.743	331	18.682	331	78.454		331	11.13	331	21.76		331	2.39	331	19.18		331	3.04	331	5.55		331	3.833	331	7.395	331	9.604		331	8.068	331	35.714
	332	6.446	332	31.742	332	42.264		332	6.98	332	51.46		332	3.84	332	12.62		332	3.55	332	16.1		332	4.686	332	3.194	332	9.147		332	12.614	332	28.977
	333	8.704	333	36.376	333	14.463		333	8.9	333	78.11		333	3.94	333	21.44		333	3.77	333	16.25		333	5.657	333	12.688	333	18.894		333	5.136	333	19.841
	334	9.864	334	55.443	334	25.605		334	15.38	334	30.55		334	5.26	334	28.71		334	3.1	334	34.45		334	2.556	334	15.545	334	16.867		334	4.235	334	37.423
	335	7.804	335	44.334	335	60.819		335	7.42	335	46.25		335	4.05	335	20.18		335	6.65	335	28.46		335	2.828	335	13.221	335	8.172		335	9.91	335	60.643
	336	3.659	336	4.557	336	39.077		336	1.91	336	38.17		336	5.38	336	31.5		336	2.56	336	15.88		336	6.515	336	10.43	336	15.662		336	3.715	336	30.946
	337	2.176	337	23.314	337	105.572		337	1.97	337	32.69		337	2.08	337	18.84		337	1.76	337	14.75		337	3.077	337	9.604	337	14.901		337	4.755	337	28.003
	338	2.304	338	29.32	338	66.271		338	5.88	338	50.6		338	6.07	338	6.62		338	3.37	338	13.01		338	7.057	338	12.656	338	20.603		338	3.194	338	41.219
	339	5.827	339	36.25	339	52.202		339	9.21	339	37.11		339	4.78	339	15.59		339	3.77	339	8.05		339	1.539	339	8.871	339	11.634		339	3.604	339	55.056
	340	4.518	340	5.559	340	56.65		340	5.51	340	41.63		340	2.52	340	24.6		340	2.81	340	22.38		340	5.151	340	12.497	340	15.296		340	8.942	340	2.02
	341	7.772	341	35.743	341	16.194		341	7.36	341	37.92		341	3.9	341	4.13		341	3.81	341	19.82		341	9.604	341	9.638	341	16.574		341	3.58	341	46.697
	342	9.302	342	69.039	342	25.435		342	5.11	342	47.15		342	1.91	342	32.51		342	5.81	342	20.98		342	2.02	342	11.556	342	11.201		342	11.894	342	95.501
	343	6.389	343	69.156	343	47.488		343	5.9	343	30.9		343	2.17	343	12.45		343	2.17	343	18.79		343	3.037	343	15.78	343	10.992		343	8.023	343	57.61
	344	5.635	344	37.836	344	8.052		344	3.3	344	26.76		344	4.78	344	27.24		344	4.9	344	6.95		344	5.883	344	16.769	344	13.726		344	2.688	344	39.13
	345	6.67	345	34.179	345	34.523		345	8.39	345	42.77		345	2.62	345	22.44		345	7.71	345	23.68		345	5.459	345	9.632	345	16.253		345	3.958	345	26.897
	346	6.266	346	42.924	346	77.723		346	6.4	346	2.01		346	2.98	346	18.09		346	2.2	346	36.09		346	3.58	346	10.94	346	9.939		346	2.458	346	20.862
	347	4.061	347	22.062	347	46.385		347	7.98	347	40.04		347	3.45	347	30.19		347	11.44	347	7.96		347	8.931	347	13.821	347	21.073		347	6.669	347	24.754
	348	5.75	348	39.249	348	50.432		348	4.83	348	32.72		348	10.84	348	26.78		348	2.96	348	21.17		348	3.714	348	10.239	348	10.357		348	4.843	348	37.389
	349	4.518	349	46.444	349	40.311		349	4.39	349	46.63		349	7.35	349	22.48		349	3.45	349	27.22		349	4.463	349	14.266	349	6.421		349	5.253	349	55.879
	350	6.266	350	51.757	350	52.901		350	1.99	350	36.23		350	8.38	350	14.05		350	2.76	350	10.35		350	3.833	350	10.146	350	15.985		350	10.323	350	19.233
	351	1.807	351	39.307	351	47.606		351	6.34	351	29.52		351	4.78	351	23.74		351	3.27	351	24.39		351	3.037	351	12.122	351	11.321		351	20.318	351	103.692
	352	3.488	352	82.372	352	37.641		352	10.21	352	54.37		352	2.52	352	20.12		352	3.53	352	31.33		352	8.676	352	18.68	352	11.095		352	15.495	352	76.348
	353	8.051	353	36.41	353	46.319		353	3.61	353	33.9		353	3.83	353	21.08		353	2.38	353	16.59		353	8.524	353	3.099	353	19.681		353	14.719	353	36.867
	354	7.543	354	34.06	354	45.249		354	3.59	354	52.95		354	5.41	354	20.03		354	5.56	354	29.87		354	3.886	354	12.058	354	22.809		354	3.335	354	9.715
	355	3.58	355	63.121	355	35.145		355	12.54	355	59.86		355	4.67	355	16.49		355	2.98	355	31.77		355	5.087	355	14.507	355	10.842		355	2.356	355	1.597
	356	5.315	356	42.089	356	84.08		356	2.81	356	46.67		356	5.11	356	17.42		356	11.45	356	35.9		356	7.478	356	13.171	356	13.171		356	2.458	356	65.811
	357	5.785	357	36.77	357	39.156		357	6.19	357	42.55		357	1.53	357	34.59		357	5.47	357	9.12		357	7.861	357	6.694	357	20.534		357	12.993	357	63.003
	358	3.344	358	52.539	358	79.879		358	7.5	358	37.02		358	6.82	358	23.05		358	3.66	358	22.94		358	7.097	358	10.782	358	16.147		358	2.17	358	38.874
	359	3.037	359	47.319	359	46.692		359	2.89	359	54.87		359	4.18	359	18.99		359	1.78	359	12.74		359	3.44	359	17.052	359	10.74		359	5.406	359	2.259
	360	8.122	360	32.414	360	1.592		360	5.33	360	34.31		360	6.24	360	7.82		360	2.89	360	39.78		360	6.952	360	17.944	360	18.946		360	3.886	360	52.615
	361	5.785	361	37.581	361	50.598		361	6.57	361	34.05		361	5.34	361	18.71		361	2.37	361	6.79		361	7.004	361	18.561	361	10.675		361	22.771	361	47.089
	362	6.325	362	16.918	362	28.758		362	7.92	362	31.49		362	5.97	362	18.2		362	2.93	362	6.66		362	9.752	362	11.418	362	14.467		362	13.535	362	48.112
	363	10.602	363	34.223	363	49.616		363	6.64	363	42.93		363	4.34	363	24.21		363	3.34	363	26.31		363	7.057	363	10.321	363	10.633		363	6.772	363	54.698
	364	3.258	364	10.191	364	44.493		364	5.71	364	8.66		364	2.62	364	15.04		364	1.92	364	12.34		364	5.151	364	9.307	364	7.969		364	11.31	364	35.949
	365	15.558	365	2.013	365	68.809		365	3.15	365	44.91		365	3.1	365	14.79		365	3.42	365	5.97		365	5.245	365	13.47	365	16.905		365	24.895	365	44.596
	366	3.488	366	69.098	366	43.242		366	5.66	366	43.14		366	3.83	366	30.08		366	3.24	366	6.52		366	2.914	366	8.495	366	16.288		366	4.041	366	48.022
	367	6.791	367	78.447	367	25.971		367	3.8	367	61.9		367	6.2	367	19.47		367	3.1	367	16.37		367	2.695	367	10.102	367	9.342		367	3.082	367	48.577
	368	4.755	368	48.068	368	38.717		368	7.39	368	63.83		368	3.2	368	11.13		368	4.53	368	15.93		368	5.063	368	9.433	368	12.378		368	3.478	368	20.402
	369	5.89	369	2.013	369	54.679		369	6.78	369	52.24		369	4.3	369	13.85		369	3.34	369	8.88		369	7.284	369	8.461	369	2.458		369	14.188	369	6.559
	370	2.857	370	45.906	370	45.737		370	3.99	370	37.75		370	5.47	370	15.04		370	2.71	370	14.01		370	6.578	370	9.696	370	19.06		370	1.539	370	73.907
	371	3.09	371	79.639	371	47.878		371	8.85	371	53.66		371	6.54	371	19.05		371	3.93	371	8.97		371	6.515	371	8.408	371	13.306		371	2.225	371	51.873
	372	8.122	372	33.201	372	82.369		372	3.75	372	28.55		372	3.27	372	23.64		372	3.41	372	21.83		372	6.975	372	4.247	372	22.902		372	1.824	372	3.03
	373	5.421	373	7.666	373	53.151		373	4.53	373	46.46		373	6.6	373	17.37		373	2.27	373	11.24		373	7.451	373	1.829	373	15.261		373	3.833	373	31.623
	374	8.967	374	24.584	374	44.429		374	8.62	374	29.93		374	2.66	374	10.64		374	2.32	374	38.25		374	2.983	374	13.693	374	8.246		374	5.785	374	56.874
	375	12.48	375	48.883	375	79.109		375	9.16	375	35.01		375	5.23	375	24.28		375	4.61	375	22.59		375	1.539	375	9.424	375	19.902		375	3.715	375	84.907
	376	11.274	376	47.26	376	63.696		376	4.33	376	48.81		376	3.34	376	30.37		376	4.09	376	11		376	3.037	376	7.688	376	16.645		376	2.297	376	2.02
	377	3.844	377	36.25	377	53.956		377	5.9	377	38.01		377	1.69	377	17.65		377	2.98	377	6.34		377	5.714	377	10.43	377	20.698		377	5.473	377	22.7
	378	2.857	378	67.507	378	35.528		378	3.3	378	2.01		378	1.83	378	26.45		378	4.05	378	51.03		378	6.421	378	8.85	378	14.113		378	4.776	378	45.175
	379	8.638	379	53.589	379	27.479		379	6.57	379	40.62		379	4.69	379	24.93		379	3.99	379	27.63		379	5.518	379	10.508	379	13.859		379	4.518	379	37.58
	380	16.821	380	54.632	380	50.153		380	3.06	380	22.03		380	2.78	380	20.06		380	3.49	380	15.97		380	3.258	380	6.528	380	15.592		380	4.041	380	53.088
	381	5.063	381	55.136	381	53.146		381	2.76	381	28.55		381	3.97	381	22.09		381	2.23	381	7.86		381	3.344	381	14.515	381	1.917		381	3.478	381	29.155
	382	5.268	382	43.696	382	45.987		382	6.61	382	45.66		382	5.09	382	30.92		382	9	382	18.17		382	12.656	382	13.685	382	14.991		382	2.297	382	104.457
	383	3.194	383	38.461	383	1.597		383	7.55	383	50.72		383	5.81	383	16.46		383	2.14	383	7.54		383	3.452	383	8.802	383	11.746		383	4.219	383	65.098
	384	8.595	384	11.477	384	32.467		384	4.63	384	41.8		384	4.53	384	10.13		384	4.8	384	13.38		384	3.194	384	11.303	384	18.118		384	3.258	384	3.847
	385	3.886	385	61.606	385	90.207		385	4.41	385	40.73		385	3.66	385	22.09		385	2.32	385	22.97		385	6.67	385	4.518	385	21.352		385	10.725	385	28.794
	386	6.869	386	24.21	386	75.431		386	11.06	386	25.15		386	4.27	386	18.42		386	1.64	386	13.57		386	2.814	386	17.309	386	13.056		386	4.742	386	64.658
	387	2.814	387	51.723	387	37.143		387	2.77	387	34.4		387	4.65	387	22.18		387	4.16	387	12.63		387	2.857	387	7.186	387	13.056		387	4.716	387	106.064
	388	7.959	388	36.04	388	71.618		388	4.78	388	29.92		388	4.05	388	22.64		388	3.2	388	39.19		388	6.24	388	16.175	388	15.777		388	4.518	388	63.455
	389	7.861	389	28.416	389	53.093		389	5.09	389	18.62		389	3.66	389	24.13		389	2.42	389	29.01		389	9.51	389	14.357	389	12.272		389	3.604	389	68.798
	390	5.151	390	24.666	390	49.322		390	7.4	390	94.47		390	3.94	390	24.38		390	2.71	390	19.37		390	2.556	390	8.931	390	18.002		390	4.976	390	42.792
	391	1.666	391	29.467	391	29.006		391	7.72	391	54.9		391	5.4	391	21.07		391	3.93	391	23.23		391	6.168	391	12.139	391	16.689		391	6.137	391	38.598
	392	8.48	392	38.15	392	61.532		392	4.03	392	39.12		392	4.8	392	25.87		392	2.32	392	23.62		392	3.194	392	8.69	392	14.484		392	3.833	392	57.33
	393	8.972	393	45.043	393	26.438		393	5.43	393	59.16		393	3.27	393	22.94		393	2.64	393	20.07		393	2.231	393	9.773	393	9.433		393	3.344	393	62.209
	394	5.671	394	50.489	394	1.597		394	5.05	394	48.85		394	2.54	394	21.39		394	2.27	394	26.35		394	2.304	394	9.425	394	13.738		394	2.458	394	32.779
	395	4.607	395	55.044	395	38.505		395	6.81	395	35.09		395	4.09	395	10.43		395	3.45	395	18.57		395	2.06	395	18.376	395	11.935		395	3.442	395	69.046
	396	13.953	396	40.294	396	51.314		396	1.92	396	53.85		396	4.19	396	19.32		396	4.37	396	5.42		396	4.99	396	13.221	396	24.916		396	14.108	396	52.436
	397	6.863	397	35.049	397	59.187		397	9.63	397	46.18		397	4.69	397	16.06		397	3.24	397	12.84		397	3.037	397	6.773	397	9.076		397	14.142	397	41.064
	398	6.743	398	3.833	398	34.912		398	6.81	398	36.78		398	6.63	398	33.34		398	1.91	398	31.23		398	4.121	398	10.146	398	17.047		398	2.08	398	31.703
	399	6.743	399	35.158	399	51.334		399	6.69	399	40.92		399	3.06	399	22.42		399	2.86	399	28.02		399	7.284	399	9.696	399	20.268		399	5.199	399	40.721
	400	2.458	400	1.592	400	70.7		400	5.91	400	18.23		400	7.15	400	23.89		400	2.03	400	14.19		400	7.478	400	10.102	400	14.515		400	11.538	400	33.693
	401	8.524	401	26.478	401	44.955		401	2.6	401	41.91		401	2.59	401	34.5		401	5.43	401	10.13		401	5.945	401	10.4	401	13.729		401	2.933	401	31.012
	402	4.651	402	55.136	402	41.132		402	3.73	402	34.23		402	5.09	402	20.82		402	4.16	402	22.97		402	9.918	402	15.918	402	18.571		402	3.614	402	16.578
	403	6.528	403	42.251	403	27.738		403	3.64	403	34.23		403	2.42	403	9.11		403	3.66	403	5.69		403	2.695	403	6.936	403	13.171		403	2.015	403	20.672
	404	8.722	404	33.46	404	63.298		404	7.7	404	43.79		404	4.61	404	20.46		404	2.89	404	13.21		404	3.833	404	14.858	404	10.506		404	2.933	404	42.934
	405	5.459	405	38.579	405	43.148		405	8.77	405	32.42		405	5.75	405	12.19		405	4.19	405	17.83		405	4.849	405	10.88	405	19.836		405	5.253	405	57.428
	406	3.194	406	34.179	406	49.662		406	7.17	406	32.16		406	4.78	406	24.36		406	2.42	406	27.68		406	3.58	406	16.208	406	10.349		406	5.532	406	54.926
	407	2.983	407	29.181	407	44.858		407	3.41	407	33.08		407	3.71	407	19.49		407	3.42	407	23.23		407	8.676	407	12.806	407	13.886		407	6.344	407	4.165
	408	9.424	408	39.256	408	34.179		408	5.41	408	38.09		408	2.47	408	19.62		408	2.72	408	23.62		408	2.06	408	13.504	408	5.89		408	4.121	408	40.764
	409	8.442	409	51.566	409	65.796		409	3.5	409	40.18		409	2.03	409	21.33		409	1.99	409	14.46		409	7.693	409	9.398	409	18.963		409	2.806	409	57.698
	410	6.421	410	46.634	410	102.83		410	5.22	410	64		410	3.24	410	23.74		410	2.96	410	10.86		410	4.866	410	8.182	410	19.219		410	8.684	410	31.888
	411	7.543	411	52.976	411	37.423		411	4.72	411	31.66		411	2.93	411	18.43		411	7.03	411	14.05		411	5.111	411	12.241	411	11.259		411	6.958	411	49.744
	412	8.825	412	52.904	412	39.795		412	3.3	412	54.1		412	5.8	412	15.63		412	3.45	412	27.4		412	3.232	412	9.355	412	12.575		412	3.659	412	61.917
	413	7.143	413	84.061	413	34.479		413	7.64	413	56.74		413	4.95	413	33.22		413	3.35	413	28.55		413	6.181	413	15.165	413	19.83		413	2.627	413	73.519
	414	6.074	414	32.864	414	101.883		414	3.28	414	31.24		414	2.91	414	20.03		414	4.3	414	36.42		414	8.122	414	9.372	414	12.339		414	3.57	414	50.412
	415	2.983	415	44.408	415	48.891		415	3.78	415	38.59		415	4.73	415	8.35		415	3.7	415	15.78		415	2.556	415	10.11	415	7.688		415	10.483	415	11.628
	416	10.54	416	32.971	416	3.194		416	4.4	416	35.04		416	2.03	416	20.95		416	3.28	416	14.83		416	9.214	416	17.593	416	11.036		416	9.076	416	2.02
	417	2.556	417	45.69	417	103.036		417	6.66	417	33.84		417	2.17	417	25.37		417	2.17	417	22.97		417	7.346	417	8.972	417	12.289		417	2.933	417	112.887
	418	8.066	418	22.997	418	35.949		418	5.37	418	52.95		418	5.8	418	19.37		418	3.66	418	23.96		418	9.498	418	6.911	418	11.518		418	11.299	418	58.31
	419	1.666	419	20.69	419	33.35		419	10.55	419	45.94		419	4.67	419	15.76		419	2.32	419	2.44		419	2.176	419	13.486	419	9.906		419	4.148	419	56.659
	420	6.958	420	40.526	420	98.172		420	2.07	420	37.7		420	4.91	420	30.03		420	2.96	420	7.56		420	10.134	420	14.261	420	11.56		420	3.335	420	40.858
	421	3.488	421	64.239	421	56.469		421	5.56	421	44.73		421	5.61	421	20.31		421	1.85	421	31.85		421	3.232	421	4.132	421	10.4		421	14.467	421	2.575
	422	4.472	422	26.132	422	43.006		422	4.78	422	43.3		422	5.39	422	25.27		422	4.28	422	12.69		422	6.465	422	14.994	422	3.194		422	4.651	422	27.894
	423	6.266	423	51.033	423	30.042		423	3.57	423	19.51		423	2.89	423	16.47		423	3.41	423	8.12		423	4.755	423	16.884	423	9.604		423	3.604	423	52.732
	424	8.595	424	2.935	424	42.574		424	1.64	424	34.77		424	5.52	424	16.62		424	5.03	424	18.45		424	4.247	424	9.129	424	15.777		424	2.933	424	43.154
	425	5.268	425	1.592	425	41.924		425	5.6	425	52.3		425	1.59	425	23.1		425	2.56	425	21.85		425	8.046	425	5.714	425	7.318		425	10.388	425	43.642
	426	14.422	426	5.182	426	11.628		426	3.39	426	47.41		426	3.6	426	18.94		426	3.57	426	30.77		426	2.06	426	6.115	426	14.994		426	10.049	426	49.908
	427	7.693	427	21.729	427	48.76		427	8.38	427	51.15		427	2.77	427	16.5		427	4.05	427	20.3		427	4.755	427	13.031	427	16.874		427	2.627	427	40.721
	428	2.06	428	47.265	428	43.189		428	13.83	428	74.25		428	3.15	428	25.87		428	9.18	428	20.05		428	6.465	428	8.27	428	12.688		428	2.627	428	61.495
	429	8.081	429	50.654	429	29.155		429	2.96	429	58.59		429	4.27	429	26.98		429	1.53	429	21.81		429	11.518	429	11.233	429	13.146		429	2.849	429	47.294
	430	2.942	430	29.621	430	29.006		430	5.4	430	50.24		430	3.11	430	15.36		430	5.05	430	25.24		430	4.435	430	8.145	430	16.574		430	9.869	430	86.074
	431	5.548	431	32.281	431	46.031		431	9.27	431	28.39		431	2.47	431	22.76		431	4.98	431	5.27		431	5.714	431	10.4	431	2.634		431	9.703	431	81.005
	432	10.353	432	65.947	432	37.143		432	6.11	432	1.59		432	3.75	432	33.37		432	2.56	432	22.98		432	1.807	432	9.51	432	4.755		432	3.715	432	36.034
	433	6.446	433	39.981	433	124.935		433	4.82	433	5.11		433	5.39	433	22.71		433	2.71	433	16.87		433	3.332	433	17.45	433	11.429		433	2.688	433	21.237
	434	7.845	434	36.639	434	69.374		434	6.97	434	29.69		434	2.25	434	27.99		434	1.78	434	25.05		434	3.452	434	15.869	434	12.155		434	5.48	434	14.569
	435	8.086	435	26.83	435	7.354		435	9.33	435	62.16		435	6.2	435	19.78		435	1.69	435	32.53		435	2.556	435	10.54	435	13.012		435	8.746	435	26.838
	436	11.029	436	26.754	436	35.145		436	5.2	436	52.63		436	2.62	436	27.59		436	10.21	436	29.27		436	2.634	436	11.891	436	13.328		436	4.121	436	12.934
	437	1.807	437	27.344	437	48.176		437	6.92	437	72.91		437	5.8	437	15.91		437	3.9	437	19.99		437	3.077	437	10.79	437	17.617		437	3.715	437	64.286
	438	7.234	438	2.013	438	35.55		438	8.57	438	23.16		438	5.56	438	45.4		438	3.32	438	11.32		438	5.613	438	13.613	438	15.41		438	21.198	438	28.437
	439	3.58	439	34.991	439	49.203		439	7.74	439	30.9		439	5.64	439	17.74		439	3.41	439	24.66		439	5.063	439	6.478	439	10.321		439	12.806	439	43.542
	440	6.181	440	45.29	440	8.804		440	6.75	440	3.55		440	7.28	440	19.47		440	4.05	440	32.23		440	4.712	440	11.378	440	12.857		440	4.755	440	39.795
	441	7.693	441	59.689	441	36.874		441	5.57	441	121.35		441	4.24	441	24.85		441	2.51	441	30.45		441	2.711	441	13.504	441	6.24		441	3.626	441	44.59
	442	7.004	442	32.375	442	40.057		442	7.91	442	7.02		442	3.83	442	13.62		442	2.93	442	26.07		442	3.09	442	8.825	442	13.254		442	6.428	442	1.597
	443	4.219	443	24.86	443	3.571		443	5.94	443	40.12		443	2.14	443	21.46		443	5	443	36.33		443	6.061	443	4.286	443	19.898		443	11.346	443	80.385
	444	9.831	444	23.096	444	55.627		444	4.8	444	50.55		444	2.72	444	21.87		444	3.55	444	16.64		444	6.389	444	21.954	444	13.577		444	11.672	444	39.312
	445	2.458	445	21.364	445	75.431		445	8.62	445	36.86		445	4.35	445	21.82		445	4.44	445	5.89		445	7.902	445	6.596	445	19.456		445	12.798	445	2.02
	446	5.785	446	57.369	446	3.571		446	3.41	446	39.53		446	6.37	446	21.2		446	2.25	446	13.55		446	2.441	446	19.334	446	4.121		446	15.067	446	42.474
	447	2.814	447	35.821	447	38.186		447	5.03	447	20.86		447	6.35	447	27.01		447	5.06	447	20.37		447	1.917	447	10.663	447	12.562		447	19.426	447	68.698
	448	7.373	448	34.496	448	50.153		448	3.34	448	39.08		448	4.63	448	29.46		448	3.04	448	8.86		448	4.061	448	13.432	448	10.618		448	10.476	448	32.103
	449	3.09	449	2.013	449	40.538		449	6.44	449	31.91		449	2.89	449	22.61		449	4.77	449	10.1		449	3.58	449	17.943	449	17.202		449	2.176	449	28.257
	450	1.666	450	44.591	450	20.466		450	6.12	450	43.51		450	3.04	450	17.48		450	3.32	450	16.59		450	4.712	450	10.706	450	10.575		450	7.969	450	29.451
	451	9.302	451	45.474	451	46.801		451	7.98	451	52.72		451	5.09	451	24.27		451	1.83	451	19.34		451	6.115	451	15.877	451	14.208		451	3.715	451	19.431
	452	5.368	452	39.558	452	65.059		452	6.82	452	44.86		452	3.7	452	3.84		452	7.63	452	21.51		452	2.711	452	5.151	452	23.046		452	4.339	452	75.492
	453	4.712	453	52.035	453	1.592		453	5.83	453	53.62		453	4.78	453	11.07		453	4.65	453	25.3		453	6.743	453	12.552	453	15.717		453	3.232	453	60.609
	454	7.845	454	30.029	454	54.008		454	5.84	454	35.09		454	6.48	454	21.49		454	3.62	454	20.97		454	2.556	454	12.028	454	20.203		454	3.488	454	55.883
	455	7.798	455	77.2	455	52.63		455	3.55	455	40		455	3.07	455	18.14		455	2.71	455	10.88		455	2.356	455	6.132	455	12.832		455	8.218	455	45.051
	456	17.513	456	34.171	456	49.374		456	3.75	456	35.28		456	2.89	456	20.7		456	2.64	456	20.64		456	9.424	456	12.155	456	11.378		456	4.079	456	47.686
	457	2.356	457	40.057	457	54.586		457	6.78	457	52.95		457	2.52	457	32.15		457	3.75	457	17.29		457	4.041	457	13.109	457	13.513		457	5.949	457	62.209
	458	6.791	458	40.073	458	54.121		458	2.54	458	11.63		458	5.41	458	16.97		458	1.59	458	33.91		458	5.945	458	11.475	458	10.936		458	2.587	458	52.001
	459	5.827	459	45.646	459	52.314		459	6.81	459	1.59		459	3.94	459	23.62		459	1.91	459	14.96		459	5.518	459	9.718	459	15.745		459	1.911	459	105.33
	460	5.087	460	31.13	460	47.278		460	4.12	460	65.08		460	6.12	460	24.38		460	2.87	460	27.8		460	10.242	460	4.932	460	14.234		460	3.478	460	60.58
	461	2.458	461	32.375	461	30.313		461	9.38	461	2.56		461	4.69	461	21.6		461	2.59	461	10.48		461	2.424	461	19.473	461	14.816		461	16.162	461	53.7
	462	3.258	462	31.518	462	40.721		462	3.66	462	3.01		462	4.62	462	22.6		462	3.28	462	23.92		462	2.06	462	6.534	462	13.012		462	2.627	462	42.744
	463	9.094	463	44.591	463	51.12		463	10.11	463	40		463	4.05	463	21.93		463	2.76	463	29.41		463	10.861	463	9.564	463	21.335		463	2.634	463	69.462
	464	5.778	464	4.557	464	40.064		464	4.69	464	25.46		464	4.3	464	18.57		464	2.56	464	17.49		464	7.798	464	7.868	464	10.755		464	11.227	464	27.34
	465	4.121	465	24.084	465	48.592		465	6.06	465	42.84		465	3.77	465	20.92		465	2.54	465	13.66		465	2.304	465	8.403	465	17.624		465	8.571	465	15.188
	466	13.583	466	26.478	466	7.328		466	5.28	466	37.45		466	3.8	466	20.69		466	5.68	466	20.29		466	3.232	466	16.125	466	5.268		466	6.497	466	14.725
	467	2.711	467	40.526	467	35.29		467	3.71	467	36.45		467	4.91	467	23.05		467	4.03	467	17.84		467	2.176	467	6.31	467	11.725		467	1.917	467	28.257
	468	8.899	468	29.424	468	49.616		468	6.93	468	23.23		468	2.96	468	20.79		468	3.73	468	19.1		468	4.361	468	2.06	468	14.07		468	2.458	468	20.454
	469	4.651	469	51.374	469	61.95		469	2.38	469	40.94		469	5.89	469	19.52		469	3.45	469	17.27		469	7.72	469	19.846	469	14.208		469	7.191	469	32.927
	470	4.712	470	45.071	470	56.892		470	5.41	470	31.21		470	3.02	470	24.81		470	3.5	470	23.78		470	5.055	470	6.446	470	11.556		470	16.826	470	2.02
	471	5.253	471	44.591	471	44.63		471	8.81	471	35.62		471	3.75	471	24.08		471	4.14	471	8.13		471	2.304	471	8.354	471	18.223		471	1.661	471	36.429
	472	8.32	472	36.487	472	32.779		472	7.76	472	39.32		472	3.66	472	19.95		472	3.37	472	6.45		472	5.268	472	12.028	472	5.862		472	9.604	472	49.472
	473	3.758	473	33.338	473	47.229		473	3.36	473	33.52		473	5.16	473	24.4		473	1.68	473	11.33		473	7.798	473	16.288	473	16.246		473	11.096	473	40.216
	474	5.214	474	1.592	474	60.781		474	5.09	474	42.16		474	3.2	474	2.31		474	2.03	474	26.14		474	3.452	474	9.035	474	10.4		474	1.824	474	48.387
	475	4.686	475	64.769	475	41.558		475	7.74	475	51.51		475	3.88	475	9.4		475	2.86	475	2.46		475	2.231	475	10.936	475	13.112		475	4.274	475	72.295
	476	3.844	476	45.95	476	34.181		476	7.82	476	45.41		476	4.3	476	20.26		476	7.54	476	18.57		476	16.925	476	1.829	476	12.216		476	2.688	476	80.185
	477	9.359	477	48.429	477	74.731		477	7.71	477	29.8		477	2.71	477	21.84		477	4.74	477	3.08		477	2.634	477	7.845	477	9.638		477	3.332	477	16.052
	478	2.857	478	33.933	478	44.378		478	3.57	478	50.77		478	4.33	478	21.26		478	3.28	478	17.89		478	8.722	478	9.359	478	14.857		478	5.151	478	4.792
	479	10.428	479	36.082	479	30.638		479	6.81	479	53.47		479	6.65	479	32.67		479	1.75	479	29.94		479	8.82	479	17.202	479	17.261		479	5.698	479	34.234
	480	7.624	480	18.912	480	80.979		480	7.39	480	33.94		480	1.89	480	20.12		480	1.91	480	37.26		480	8.967	480	17.422	480	12.405		480	2.054	480	24.17
	481	7.166	481	17.332	481	10.227		481	5.49	481	40.77		481	3.35	481	26.53		481	4.37	481	31.2		481	6.911	481	16.582	481	12.378		481	4.518	481	61.362
	482	4.866	482	16.752	482	33.297		482	6.34	482	77.72		482	6.2	482	13.07		482	3.14	482	18.17		482	3.09	482	12.362	482	7.772		482	5.111	482	40.057
	483	10.065	483	45.607	483	56.717		483	9.4	483	59.88		483	5.9	483	20.39		483	2.03	483	26.47		483	4.916	483	7.592	483	10.668		483	2.417	483	40.589
	484	4.352	484	60.006	484	38.399		484	3.41	484	52.08		484	5.62	484	28.48		484	4.83	484	8.05		484	15.333	484	8.548	484	13.717		484	2.054	484	68.668
	485	1.829	485	20.232	485	32.301		485	4.9	485	32.11		485	5.9	485	20.51		485	3.38	485	14.28		485	2.304	485	10.88	485	15.218		485	1.824	485	54.497
	486	5.151	486	26.45	486	44.75		486	9.16	486	31.48		486	2.38	486	25.39		486	3.99	486	17.8		486	4.16	486	11.201	486	17.9		486	6.312	486	2.945
	487	2.06	487	72.584	487	8.144		487	5.18	487	41.89		487	9.57	487	23.07		487	3.35	487	6.72		487	9.773	487	4.518	487	3.344		487	1.661	487	25.892
	488	6.646	488	61.922	488	48.176		488	2.37	488	31.16		488	2.52	488	21.72		488	3.02	488	24.98		488	3.258	488	5.802	488	10.506		488	2.933	488	70.033
	489	7.143	489	2.013	489	44.475		489	3.03	489	35.69		489	6.13	489	20.51		489	4.72	489	7.5		489	6.664	489	11.635	489	13.377		489	4.984	489	32.396
	490	8.576	490	42.853	490	47.105		490	3.45	490	87.09		490	4.18	490	35.33		490	3.94	490	7.85		490	4.857	490	8.33	490	13.553		490	6.097	490	66.409
	491	6.446	491	62.439	491	42.726		491	7.46	491	51.4		491	4.53	491	18.46		491	4.24	491	24.6		491	3.09	491	22.687	491	18.16		491	5.635	491	2.945
	492	5.714	492	60.498	492	54.064		492	7.25	492	45.77		492	2.08	492	23.84		492	4.39	492	11.32		492	9.731	492	12.309	492	13.513		492	18.657	492	17.931
	493	9.869	493	48.508	493	37.965		493	9.7	493	54.28		493	6.47	493	23.66		493	4.7	493	17.82		493	6.266	493	5.945	493	16.147		493	2.548	493	65.854
	494	7.211	494	9.28	494	38.992		494	5.22	494	38.01		494	6.79	494	23.95		494	2.32	494	23.76		494	7.693	494	11.378	494	9.706		494	15.086	494	42.185
	495	5.548	495	52.528	495	51.873		495	6.35	495	42.7		495	4.3	495	21.78		495	3.27	495	31.67		495	4.16	495	7.346	495	13.432		495	11.227	495	37.047
	496	9.951	496	39.249	496	43.945		496	7.63	496	66.34		496	5.64	496	15.21		496	3.83	496	2.36		496	7.097	496	15.43	496	15.939		496	2.176	496	78.484
	497	7.804	497	43.088	497	46.098		497	7.74	497	82.82		497	6.13	497	16.77		497	3.35	497	21.78		497	5.785	497	10.967	497	11.658		497	1.824	497	2.02
	498	3.344	498	49.99	498	32.103		498	4.72	498	39.32		498	3.14	498	13.25		498	6.06	498	21.07		498	2.634	498	9.538	498	16.373		498	1.824	498	81.244
	499	8.461	499	32.902	499	44.493		499	6.86	499	47.82		499	5.62	499	17.82		499	1.92	499	17.83		499	4.686	499	7.429	499	19.456		499	2.548	499	83.106
	500	9.951	500	39.915	500	40.057		500	11.06	500	118.42		500	4.33	500	19.52		500	3.27	500	5.5		500	2.634	500	11.378	500	13.72		500	3.833	500	56.469
